# Supplementary material for: A field-based investigation of behavioural interactions between invasive green crab (Carcinus maenas), rock crab (Cancer irroratus), and American lobster (Homarus americanus) in southern Newfoundland
Source: PeerJ. 2020 Feb 12;8:e8444. doi: 10.7717/peerj.8444 (PMC7023827; doi:10.7717/peerj.8444)
Supplement: Supplemental Information 1 [file peerj-08-8444-s010.txt]

#############################Work with dive data#############################################
################################################################################################

model.dive=model_data_with_dive_2017
names(model.dive)=c("date","deploy","trap","avg.lob.size","dive.set","amb.lob","amb.gc","amb.rc","lob.catch","gc.catch","soak.time","lob.rate","eelgrass")
model.dive
par(mfrow=c(1,1))
hist(model.dive$lob.catch)
hist(model.dive$amb.lob)


##############

model.dive$soak.time<-(model.dive$soak.time)/60
model.dive
##########Dive data#################################
##############################
# Poisson models
##############################
library(lme4)
model7<-glmer(lob.catch ~ trap * amb.lob + (1|deploy), data = model.dive, family="poisson")
model8<-glmer(lob.catch ~ trap + amb.lob + (1|deploy), data = model.dive, family="poisson")
model9<-glmer(lob.catch ~ trap + (1|deploy), data = model.dive, family="poisson")
####remove trap b/c not sig ####
model10<-glmer(lob.catch ~ amb.lob + (1|deploy), data = model.dive, family="poisson")

####look at dispersion parameter#####check for overdispersion > 1.5#####
model.dive

E1  <- resid(model9, type = "pearson") #M1 is just the poisson GLM
N <- nrow(model.dive) 
p <- length(coef(model9))
Dispersion <- sum(E1^2) / (N - p)
Dispersion #Dispersion >1.5 is a problem, may require NB GLM

modelG<-lmer(avg.lob.size ~ trap * amb.lob + (1|deploy), data=model.dive)
modelH<-lmer(avg.lob.size ~ trap + amb.lob + (1|deploy), data=model.dive)
modelI<-lmer(avg.lob.size ~ trap  + (1|deploy), data=model.dive)

AIC(model7,model8, model9,model10)

AIC(modelG,modelH,modelI)

# Check residuals for model8

res8<-resid(model8)
fit8<-fitted(model8)

plot(fit8,res8,main="Residuals VS Fitted Values plot")

qqnorm(res8,main="Normal scores for residuals of total catch")
qqline(res8)

lag.plot(res8,do.lines=FALSE,diag=FALSE,main="Lag residuals of total catch")

# Check residuals for modelI

resI<-resid(modelI)
fitI<-fitted(modelI)

plot(fitI,resI,main="Residuals VS Fitted Values plot")

qqnorm(resI,main="Normal scores for residuals of total catch")
qqline(resI)

lag.plot(resI,do.lines=FALSE,diag=FALSE,main="Lag residuals of total catch")
# Check p-values for model8 and modelI
summary(model10)

Anova(model10,type="III")

summary(modelI)

Anova(modelI,type="III")

######plot model 10 now ####
######for predict function with poisson MUST use type="response" !!!!

png(filename="Figure 11.png", width=2500, height=1500, res=200)
library(ggplot2)
p <- ggplot(model.dive, aes(x = amb.lob, y = lob.catch)) +
  geom_point(size=3) +
  geom_line(aes(y = predict(model10,type="response")),size=1)

print(p)

model.dive$fit <- predict(model10,type=c("response"))

ggplot(model.dive,aes(amb.lob, lob.catch)) + 
  geom_line(aes(y=fit), size=0.8) +
  geom_point(alpha = 1,size=5,colour="dodgerblue") + 
  theme_bw()+
  theme(panel.background=element_blank(),
        panel.border=element_blank(),
        axis.line.x=element_line(colour="black"),
        axis.line.y = element_line(colour = "black"),
        axis.text.x = element_text(size=18, colour="black"),
        axis.text.y = element_text(size=18, colour="black"),
        axis.text = element_text(size=18, colour="black"),
        axis.title.x = element_text(margin=margin(20,0,0,0), size=rel(2)), #make axis text big
        axis.title.y = element_text(margin=margin(0,20,0,0), size=rel(2)))+
  labs(x=expression(Ambient~lobster~density~per~200~m^{"2"}), 
       y=expression(Lobster~catch~per~deployment))

dev.off()

###plot actual against predicted##

plot(predict(model10),model.dive$lob.catch,
     xlab="predicted",ylab="actual")
abline(a=0,b=1)


library(car)
library(lme4)
require(multcomp)
#############compare all traps against one another ###################

trap.comp.dive=glht(model8,mcp(trap="Tukey"))
summary(trap.comp.dive)

##########################
# Negative Binomial Models
############################

model10<-glmer.nb(lob.catch ~ trap * amb.lob + (1|deploy), data = model.dive)
model11<-glmer.nb(lob.catch ~ trap + amb.lob + (1|deploy), data = model.dive)
model12<-glmer.nb(lob.catch ~ trap + (1|deploy), data = model.dive)


# AIC Comparison of models

AIC(model7, model8, model9, model10, model11, model12)


# Check P - Values

summary(model6)

Anova(model6,type="III")

# Check residuals for model 36

res6<-resid(model6)
fit6<-fitted(model6)

plot(fit6,res6,main="Residuals VS Fitted Values plot")

qqnorm(res6,main="Normal scores for residuals 
       of total catch")
qqline(res6)

lag.plot(res6,do.lines=FALSE,diag=FALSE,main="Lag residuals of total catch")


#######calculate R2 for dive model ##### use Nakagawa protocol for GLMMs
# Install latest version from CRAN
install.packages("piecewiseSEM")

# Install dev version from GitHub
library(devtools)
install_github("jslefche/piecewiseSEM")

library(piecewiseSEM)
library(lme4)
sem.model.fits(model10)

library(MuMIn)
r.squaredGLMM(model10)
###marginal R2 associated with fixed effects, conditional R2 is fixed effects and random effects

#####try method outlined in paper###
mod0<-glmer(lob.catch ~ 1 + (1|deploy),data=model.dive,family="poisson")
mod1<-glmer(lob.catch ~ amb.lob +(1|deploy),data=model.dive,family="poisson")

VarF <- var(as.vector(fixef(mod1) %*% t(mod1@pp$X)))
# VarCorr() extracts variance components attr(VarCorr(lmer.model),'sc')^2
# extracts the residual variance, VarCorr()$plot extract the variance of the
# plot effect
VarF/(VarF + VarCorr(mod1)$plot[1] + attr(VarCorr(mod1), "sc")^2 + log(1 + 1/exp(as.numeric(fixef(mod0)))))
# compute the conditionnal R-square
(VarF + VarCorr(mod1)$plot[1])/(VarF + VarCorr(mod1)$plot[1] + (attr(VarCorr(mod1), 
                                                                     "sc")^2) + log(1 + 1/exp(as.numeric(fixef(mod0)))))
# computing the percent of explained variance for the plot slope
1 - (VarCorr(mod1)$plot[1]^2/VarCorr(mod0)$plot[1]^2)
1 - (var(residuals(mod1))/var(residuals(mod0)))


################ Model data ###############
##### trap 4 and 5 (No camera) lumped together 

lump.data=model_data_2017
names(lump.data)=c("date","deploy","trap","avg.lob.size","camera","dive.set","amb.lob","amb.gc","amb.rc","lob.catch","gc.catch","soak.time","lob.rate","eelgrass")
lump.data

########make a new trap column with 4 and 5 coded as the same treatment###### code all as 4 
library(plyr)
library(dplyr)

lump.data=mutate(lump.data,lump.trap=trap)
lump.data
lump.data$lump.trap=revalue(lump.data$lump.trap,c("5"="4"))
lump.data$lump.trap

####relevel so trap 3 is first#### and on the left in graphs##

lump.data$lump.trap <- relevel(lump.data$lump.trap, 3)#####change so that compares to trap 3 not trap 1 
levels(lump.data$lump.trap)

library(ggplot2)
library(beanplot)
library(Hmisc)
library(lme4)
library(car)
par(mfrow=c(1,1))

####make model for lumped size###

####lmer assumes gaussian distribution where GLMER assumes non-gaussian distribution
###when look at hist(size) looks relatively normal 
hist(lump.data$avg.lob.size)
modelA<-lmer(avg.lob.size ~ lump.trap * soak.time + (1|deploy), data=lump.data)
modelB<-lmer(avg.lob.size ~ lump.trap + soak.time + (1|deploy), data=lump.data)
modelC<-lmer(avg.lob.size ~ lump.trap  + (1|deploy), data=lump.data)

AIC(modelA,modelB,modelC)

res3<-resid(modelC)
fit3<-fitted(modelC)


plot(fitC,resC,main="Residuals VS Fitted Values plot")

qqnorm(resC,main="Normal scores for residuals of avg.lob.size")
qqline(resC)

lag.plot(resC,do.lines=FALSE,diag=FALSE,main="Lag residuals of avg.lob.size")
summary(modelC)
Anova(modelC,type="III")


####boxplot for all traps#####

lump.data

library(ggplot2)
fill=c("azure2","chartreuse4","darkred","grey50")
catch.plot=ggplot(lump.data,aes(lump.data$lump.trap,lump.data$lob.catch))+geom_boxplot(fill=fill,show.legend=FALSE)+
  geom_jitter(width=0.5,height=0.5,size=1.0)+
  theme(panel.background=element_blank(),
        panel.border=element_blank(),
        axis.line.x=element_line(colour="black"),
        axis.line.y = element_line(colour = "black"),
        axis.text.x = element_text(size=18, colour="black"),
        axis.text.y = element_text(size=18, colour="black"),
        axis.text = element_text(size=18, colour="black"),
        axis.title.x = element_text(margin=margin(20,0,0,0), size=rel(2)), #make axis text big
        axis.title.y = element_text(margin=margin(0,20,0,0), size=rel(2)))+
  labs(y = "Number of lobster caught per trap", x = "")+
  scale_x_discrete(labels=c("Unstocked","GC","RC","No Cam-Unstocked"))  ######replace 1-4 with trap types #####
catch.plot

####boxplot of avg. size per trap

library(ggplot2)
fill=c("azure2","chartreuse4","darkred","grey50")
size.plot=ggplot(avg.size,aes(avg.size$lump.trap,avg.size$size.mean))+geom_boxplot(fill=fill,show.legend=FALSE)+
  geom_jitter(width=0.5,height=0.5,size=1.0)+
  theme(panel.background=element_blank(),
        panel.border=element_blank(),
        axis.line.x=element_line(colour="black"),
        axis.line.y = element_line(colour = "black"),
        axis.text.x = element_text(size=18, colour="black"),
        axis.text.y = element_text(size=18, colour="black"),
        axis.text = element_text(size=18, colour="black"),
        axis.title.x = element_text(margin=margin(20,0,0,0), size=rel(2)), #make axis text big
        axis.title.y = element_text(margin=margin(0,20,0,0), size=rel(2)))+
  labs(y = "Average lobster size (mm)", x = "Pre-stocking condition")+
  scale_x_discrete(labels=c("Unstocked","GC","RC","No Cam-Unstocked"))  ######replace 1-4 with trap types #####
size.plot=size.plot+geom_hline(yintercept=82.5,linetype="dashed",colour="red",size=1.2)

size.plot


##plot catch and size graphs one on top of other (A/B)
png(filename="Figure 4.png", width=1700, height=2250, res=200)

library(gridExtra)
grid.arrange(catch.plot,size.plot,ncol=1,nrow=2)

dev.off()


####dotplot: plot points with coefficients from model with confidence interval (1.96*S.E)
##ie. visualization of regression coeffecients###

######make a dot plot #####

library(lattice)
dotplot(lump.trap ~ lob.catch, data = lump.data)
library(ggplot2)
dot.plot=ggplot(lump.data, aes(x = lob.catch, y = lump.trap,col=lump.data$lump.trap))+ 
  geom_point(show.legend=FALSE,size=8,) +
  theme(axis.line=element_line(size=0.7,colour="black"),text=element_text(size=18),panel.background=element_blank(),panel.border=element_blank(),
        axis.line.x=element_line(colour="black"),
        axis.line.y = element_line(colour = "black"),
        axis.text.x = element_text(size=14, colour="black"),
        axis.text.y = element_text(size=14, colour="black"),
        axis.text = element_text(size=14, colour="black"),
        axis.title.x = element_text(margin=margin(20,0,0,0), size=rel(1.0)), #make axis text big
        axis.title.y = element_text(margin=margin(0,20,0,0), size=rel(1.0)))+
  labs(y = "Trap Type", x = "Lobster Catch")+
  scale_y_discrete(labels=c("Control","GC","RC","No Cam"))
dot.plot+scale_colour_manual(values=c("dodgerblue4","chartreuse4","darkred","grey50"))

#######now plot camera vs. no camera########

cam.nocam=subset(lump.data,!(lump.trap%in%c("1","2")))
cam.nocam

fill=c("azure2","grey50")
ggplot(cam.nocam,aes(cam.nocam$lump.trap,cam.nocam$lob.catch))+geom_boxplot(fill=fill,show.legend=FALSE)+
  geom_jitter(height=0.5,width=0.5)+
  theme(panel.background=element_blank(),
        panel.border=element_blank(),
        axis.line.x=element_line(colour="black"),
        axis.line.y = element_line(colour = "black"),
        axis.text.x = element_text(size=18, colour="black"),
        axis.text.y = element_text(size=18, colour="black"),
        axis.text = element_text(size=18, colour="black"),
        axis.title.x = element_text(margin=margin(20,0,0,0), size=rel(2)), #make axis text big
        axis.title.y = element_text(margin=margin(0,20,0,0), size=rel(2)))+
  labs(y = "Lobster Catch", x = "Trap Type")+
  scale_x_discrete(labels=c("Camera","No Camera"))

####plot soaks for lumped traps###

####check levels so know what order to assign legend points##

lump.data$lump.trap

###plot
lump.data$soak.time

png(filename="Figure 5.png", width=2500, height=1500, res=300)

library(ggplot2)
ggplot(lump.data,aes(lump.data$soak.time,lump.data$lob.catch))+scale_colour_manual(labels=c("Unstocked","GC","RC","No Cam-Unstocked"),name="",values=c("dodgerblue4","chartreuse4","darkred","grey50"))+geom_point(aes(colour=lump.data$lump.trap),size=5, show.legend = TRUE)+
  theme(axis.line=element_line(size=0.7,colour="black"),text=element_text(size=18),panel.background=element_blank(),panel.border=element_blank(),
        axis.line.x=element_line(colour="black"),
        axis.line.y = element_line(colour = "black"),
        axis.text.x = element_text(size=18, colour="black"),
        axis.text.y = element_text(size=18, colour="black"),
        axis.text = element_text(size=18, colour="black"),
        axis.title.x = element_text(margin=margin(20,0,0,0), size=rel(1.2)), #make axis text big
        axis.title.y = element_text(margin=margin(0,20,0,0), size=rel(1.2)))+
  labs(y = "Lobster catch per deployment", x = "Soak time (hours)")

dev.off()

#######plug this into the model####
hist(lump.data$lob.catch)

lump.data$soak.time<-(lump.data$soak.time)/60

model1<-glmer(lob.catch ~ lump.trap * soak.time + (1|deploy), data = lump.data, family="poisson")
model2<-glmer(lob.catch ~ lump.trap + soak.time + (1|deploy), data = lump.data, family="poisson")
model3<-glmer(lob.catch ~ lump.trap + (1|deploy), data = lump.data, family="poisson")

####no need for nb b/c NOT overdistributed (tested below) 

model4<-glmer.nb(lob.catch ~ lump.trap * soak.time + (1|deploy), data = lump.data)
model5<-glmer.nb(lob.catch ~ lump.trap + soak.time + (1|deploy), data = lump.data)
model6<-glmer.nb(lob.catch ~ lump.trap + (1|deploy), data = lump.data)

AIC(model1,model2,model3)
AIC(model4,model5,model6)
lrtest(model3,model6)

par(mar=c(5.1,4.1,4.1,2.1))

#####look at overdispersion###

E1  <- resid(model10, type = "pearson") #M1 is just the poisson GLM
N <- nrow(lump.data) 
p <- length(coef(model10))
Dispersion <- sum(E1^2) / (N - p)
Dispersion #Dispersion >1.5 is a problem, may require NB GLM

##Dispersion = 1.1 therefore no need for nb glm

####dotplot: plot points with coefficients from model with confidence interval (1.96*S.E)
##ie. visualization of regression coeffecients###
library(coda)
library(reshape)
install.packages('coefplot2',
                 repos='http://www.math.mcmaster.ca/bolker/R',
                 type='source')
library(coefplot2)

longnames <- c("GC", "RC", "No Cam")
coefplot2(model3, varnames = longnames, main =
            "Regression Estimates")


rsummary(model3)

res6<-resid(model6)
fit6<-fitted(model6)


plot(fit6,res6,main="Residuals VS Fitted Values plot")

qqnorm(res6,main="Normal scores for residuals of total catch")
qqline(res6)

lag.plot(res6,do.lines=FALSE,diag=FALSE,main="Lag residuals of total catch")


res3<-resid(model3)
fit3<-fitted(model3)


plot(fit3,res3,main="Residuals VS Fitted Values plot")

qqnorm(res3,main="Normal scores for residuals of total catch")
qqline(res3)

lag.plot(res3,do.lines=FALSE,diag=FALSE,main="Lag residuals of total catch")

lrtest(model3,model6)
AIC(model3,model6)

# Check P - Values

summary(model3)

Anova(model6,type="III")


######### Now make plot combining video and dive data #######
#############################################################################################

######plot with JUST dive deploys (ie. deployments were there is a corresponding dive)#### ie. one bar not 2

######MEGA PLOT#### 2 stacked bars plots(#S/F attempts) for dive and all and point for mean lob density with S.E bars
library(ggplot2)
library(plyr)
library(dplyr)
library(doBy)
video.S.F=video_data_lob_success_v_fail_
names(video.S.F)=c("date","deploy","trap","day.time","elapse.time","vid.count","species","behaviour","direction","time.behaviour")
video.S.F
###relevel so trap 3 is on far left

video.S.F$trap=relevel(video.S.F$trap,3)
video.S.F$trap

video.S.F=subset(video.S.F,!(behaviour%in%c("start","end","exit")))
video.S.F$behaviour=factor(video.S.F$behaviour)

all.table=table(video.S.F$behaviour,video.S.F$trap)
all.table
barplot(all.table,col=c("dodgerblue4","darkred"),xlab="Trap Type",ylab="Total Number of Attempts",names.arg=c("Control","GC","RC"),add=TRUE,space=c(3))

####now create table for only dive deploys##remove deploy 2 b/c no GC video

video.S.F.dive=subset(video.S.F,!(deploy%in%c("1","2","5","6","7","11","15")))
######sooo key to remove other deploys from later tables and graphs, apply factor ()#############

video.S.F.dive$deploy=factor(video.S.F.dive$deploy)
video.S.F.dive$deploy

dive.table=table(video.S.F.dive$behaviour,video.S.F.dive$trap)
dive.table


png(filename="Figure 12.png", width=1800, height=1300, res=200)

par(oma=c(0,5,0,3),mar=c(5.1,1,4.1,7.1))
barplot(dive.table,col=c("dodgerblue","firebrick"),xlab="Pre-stocking condition",ylab="Total number of attempts",names.arg=c("Unstocked","GC","RC"),cex.names=1.2,space=c(1,1,1),cex.lab=1.5,cex.axis=1.2)
legend("topright", inset=.05, title="Attempt result",
       c('Success','Failure'), fill=c("dodgerblue","firebrick"))
mtext(side=2,line=3,"Total number of lobster attempts",cex=1.5)


par(new=T)

trap <- c(2,6,10)
sd <- c(12.57, 12.80, 8.97)
mean <- c(23, 21.18, 21.73)

nicci <- as.data.frame(cbind(trap, sd, mean))
nicci
###par(mar(bottom,left,top,right))

par(oma=c(0,7,0,7),mar=c(5,0,4,1))

plot(nicci$trap, nicci$mean, ylim=range(c(0, nicci$mean+nicci$sd)),
     pch=19,xlim=c(0,10),axes=FALSE,xlab="",xaxt="n",ylab="",cex=1.5) #no x-axis ticks
arrows(nicci$trap, mean-nicci$sd, nicci$trap, nicci$mean+nicci$sd, length=0.05, angle=90, code=3,lwd=2)
axis(side=4,cex.axis=1.2)
mtext(expression(paste( plain("Mean ambient density per 200m")^ plain("2"), plain(" +/- SD") )), side=4, line = 3, cex=1.5)#####add superscript on m^2

######add GC to trap###
model.dive
library(Rmisc)

avg.amb.GC <- summarySE(model.dive, measurevar="amb.gc", groupvars=c("trap"))
avg.amb.GC


trap.GC <- c(2.2,6.2,10.2)
sd.GC <- c(0.3, 2.41,0)
mean.GC <- c(0.091,0.727 ,0)

GC <- as.data.frame(cbind(trap.GC, sd.GC, mean.GC))
GC

par(new=T)
par(oma=c(0,7,0,7),mar=c(5,0,4,1))

plot(GC$trap.GC, GC$mean.GC, ylim=range(c(0, nicci$mean+nicci$sd)),
     pch=17,col="darkgreen",xlim=c(0,10),axes=FALSE,xlab="",xaxt="n",ylab="",cex=2) #no x-axis ticks
arrows(GC$trap.GC, mean.GC-GC$sd.GC, GC$trap.GC, GC$mean.GC+GC$sd.GC, length=0.05, angle=90, code=3,lwd=2,col="darkgreen")


dev.off()

###############################################################################################################

#####do prop.test for dive data###
dive.table.prop=table(video.S.F.dive$trap,video.S.F.dive$behaviour)
dive.table.prop
prop.test(dive.table.prop,correct=FALSE)

####mean ambient lobster y axis from zero 

par(oma=c(0,7,0,7),mar=c(5,0,4,1))
plot(nicci$trap, nicci$mean, ylim=range(c(0, nicci$mean+nicci$sd)),
     pch=19,xlim=c(0,10),axes=FALSE,xlab="",xaxt="n",ylab="",cex=1.5) #no x-axis ticks
arrows(nicci$trap, mean-nicci$sd, nicci$trap, nicci$mean+nicci$sd, length=0.05, angle=90, code=3,lwd=2)
axis(side=4,cex.axis=1.2)
mtext(side = 4, line = 3, "Mean Ambient Lobster +/- SD",cex=1.5)


############################################################################################################################################################################
############################################################################################################################################################################
my.map=mapping_data
###make a map###
library('ggmap')
library(ggplot2)
#map of NL#

NL.map=get_map(location=c(lon=-55.79, lat=+48.87),zoom=6, maptype='terrain', color='bw')
NL.map=ggmap(NL.map)+scale_x_continuous(limits = c(-60, -52), expand = c(0, 0)) +
  scale_y_continuous(limits = c(46, 52), expand = c(0, 0))+ labs(x = "Longitude", y = "Latitude")+
  theme(axis.text=element_text(size=12),
        axis.title=element_text(size=13),
        text=element_text(size=15))
NL.map


#Use Google Maps to pull out the base map for your location - (Ex. Base map of LHE/LBE) - lon & lat values are the center point of the map

map <- get_map(location=c(lon=-54.86, lat=+47.59), zoom=1, maptype='terrain', color='bw')

#Plotting positions & density heatmap

#Create New Small Data frame for the required variables (From my larger data frame called "B2")

positions <- data.frame(Lon = my.map$Lon, Lat = my.map$Lat,trap = my.map$`Trap #`)

# Plot GPS location points as well as density

LHE.map<-ggmap(map,legend="right")+
  geom_point(data = positions,aes(x = positions$Lon, y = positions$Lat), size=3,
             colour="black")+
  labs(x = "Longitude", y = "Latitude")+
  theme(legend.position="right")+
  theme(axis.text=element_text(size=12),
        axis.title=element_text(size=14),
        text=element_text(size=15))

LHE.map


############################################################################################################################################################################
############################################################################################################################################################################
####look at failed attempts v. successful attempts according to trap type### 
video.success=video_data_lob_success_v_fail_
names(video.success)=c("date","deploy","trap","day.time","elapse.time","vid.count","species","behaviour","direction","time.behaviour")
video.success
video.success$trap

all.table=table(video.success$trap,video.success$behaviour)
all.table
large.table=subset(video.success,!(direction%in%c("T","B","K","P"))) ##T=Top,B=Bottom,K=Kitchen, P=Parlour (all between slats)
large.table=table(large.table$trap,large.table$behaviour)
large.table


###make stacked barplot for Success v. fail for each trap 
###subset data so only have S and F in behaviour column##
attempts.trap=subset(video.success,!(behaviour%in%c("start","end","exit")))
######sooo key to remove start,end,exit from later tables and graphs, apply factor ()#############
attempts.trap$behaviour=factor(attempts.trap$behaviour)

library(ggplot2)
library(dplyr)
library(plyr)
library(doBy)


######test to see whether proportions are the same across groups (all lobster)######
####making bargraph for total attempts for each trap per deploy (all lob) #####
###************DEPLOY 2 IS REMOVED B/C NO VID FOR TRAP 1 THEREFORE MISLEADING*****
table(attempts.trap$trap,attempts.trap$behaviour)
deploy.table=select(attempts.trap,trap,deploy,behaviour)
deploy.table.all=table(deploy.table$behaviour,deploy.table$trap)
deploy.table.all
deploy.table$behaviour=factor(deploy.table$behaviour)


####make a table to remove start,end,exit from table above####
my.table=matrix(c(479,557,1133,578,562,492),ncol=3,byrow=TRUE)
rownames(my.table)=c("S_attempt","F_attempt")
colnames(my.table)=c("GC","RC","Control")
my.table=as.table(my.table)
my.table
par(mfrow=c(1,1))


barplot(my.table,col=c("dodgerblue4","darkred"),xlab="Trap Type",ylab="Total Number of Attempts")


summary(my.table)

#####prop test requires 2 rows so will need to rearrange
prop.test(my.table,correct=FALSE)

####output=2.2e-16--> reject the hypothesis of equal probability###


attempts.trap.success=subset(attempts.trap,!(behaviour%in%c("F_attempt")))
attempts.trap.success

###one way ANOVA trap type and time of behaviour (S_attempt)##

fit=aov(attempts.trap.success$time.behaviour~attempts.trap.success$trap)
model=lm(attempts.trap.success$time.behaviour~attempts.trap.success$trap)
anova(model)
res=resid(model)
fit=fitted(model)
####plot resid vs fit for homogeniety## cones are bad, want even vert. distribution###
plot(fit,res,xlab="fits",ylab="Residuals",main="resid vs. fit success time according to trap type")
lag.plot(res,diag=FALSE)

qqnorm(res)
qqline(res)
###departures from line suggests violations of normality
hist(res)
tapply(attempts.trap.success$time.behaviour,attempts.trap.success$trap,mean)
tapply(attempts.trap.success$time.behaviour,attempts.trap.success$trap,sd)


####code for all in one matrix###
fit=aov(attempts.trap.success$time.behaviour~attempts.trap.success$trap)
layout(matrix(c(1,2,3,4),2,2)) # optional layout
plot(fit) #diagnostics plots

summary(fit)
####test for normality#
shapiro.test(attempts.trap.success$time.behaviour)

####test for homogeniety##
bartlett.test(attempts.trap.success$time.behaviour~attempts.trap.success$trap)

####need to run nonparametric test because violate assumptions of normality####also handle outliers better than parametric tests 
###parametric (one way anova) might still be appropriate given sample size (large) ie. robust to the normality assumption
###parametric vs. nonparametric does mean or median better represent centre of distribution##
library(FSA)
Summarize(time.behaviour~trap,data=attempts.trap.success)

####plot histogram for each trap to see if distribution is similar#####try kruskal-wallis test assumes similar shapes and equal variences
library(lattice)
histogram(~time.behaviour|trap,data=attempts.trap.success,layout=c(1,3))
kruskal.test(attempts.trap.success$time.behaviour,attempts.trap.success$trap)

###test is significant so post-hoc analysis can be performed to see which levels differ ##
pairwise.wilcox.test(attempts.trap.success$time.behaviour,attempts.trap.success$trap,p.adjust.method="none")


################################################################################################################################################################
# First prepare the data#####################################################################################################################################
###make stacked barplot for Success v. fail for each trap 
###subset data so only have S and F in behaviour column##
video.success=video_data_lob_success_v_fail_
names(video.success)=c("date","deploy","trap","day.time","elapse.time","vid.count","species","behaviour","direction","time.behaviour")
video.success
attempts.trap=subset(video.success,!(behaviour%in%c("start","end","exit")))
attempts.trap
attempts.trap$trap=relevel(attempts.trap$trap,3)
######sooo key to remove start,end,exit from later tables and graphs, apply factor ()#############
attempts.trap$behaviour=factor(attempts.trap$behaviour)
##############have to load plyr NOT dplyr otherwise will get error message####
library(plyr)

attempts.trap=plyr::count(attempts.trap, c("behaviour", "trap"))
attempts.trap

# Determine proportions
library(doBy)
attempts.trap=merge(summaryBy(freq ~ trap, data = attempts.trap, FUN = sum), attempts.trap, by = c("trap"))
attempts.trap=mutate(attempts.trap, PROP = (freq/freq.sum)*100)
sum(attempts.trap$freq)

# Change the plotting order to SUCC, fail
attempts.trap= transform(attempts.trap,
                         attempts.trap.ord  = factor(
                           behaviour,
                           levels=c('S_attempt','F_attempt'),
                           ordered =TRUE))

attempts.trap.ord=attempts.trap[order(attempts.trap$attempts.trap.ord),]


####now plot stacked barplot for prop, attempts v. fail####

plot2 <- ggplot(attempts.trap.ord, aes(x=trap, y=PROP, fill=attempts.trap.ord))+
  geom_bar(stat="identity", colour="black") +
  scale_x_discrete(labels=c('3'='Control','1'='GC','2'='RC'))+
  theme(panel.grid.major = element_line(size=0.5, color="grey"),
        axis.line=element_line(size=0.7, color="black"),
        text=element_text(size=26),
        panel.background = element_rect(fill = 'white', colour = 'black'),
        axis.text.x = element_text(size=18, colour="black"),
        axis.text.y = element_text(size=18, colour="black"),
        axis.text = element_text(size=18, colour="black"),
        axis.title.x = element_text(size=rel(1.1)), #make axis text big
        axis.title.y = element_text(size=rel(1.1))
  )+
  labs(x = "Trap Type", y = "Proportion of all entry attempts (%)")+
  scale_fill_manual(values = c("dodgerblue4", "darkred"),labels=c("Successful","Failed"))+
  guides(fill=guide_legend(title="Attempt type"))

plot2


############################################################################################################################################################################

#################do again with only large lob##############################################

###subset data so only have S and F in behaviour column##
attempts.trap=subset(video.success,!(behaviour%in%c("start","end","exit")))
attempts.trap


###subset again for only large lob ie. direction = E only

attempts.trap.large=subset(attempts.trap,!(direction%in%c("T","B","K","P")))
attempts.trap.large$behaviour=factor(attempts.trap.large$behaviour)

######test to see whether proportions are the same across groups (large lobster)######

my.table.large=table(attempts.trap.large$behaviour,attempts.trap.large$trap)
my.table.large
par(mfrow=c(1,1))
barplot(my.table.large,beside=TRUE,col=c("dodgerblue4","darkred"),legend=rownames(my.table.large),names.arg=c("GC","RC","Control"),xlab="Trap Type",ylab="Total Number of Attempts")


####make a table to remove start,end,exit from table above####or make factor
my.table.large=matrix(c(106,515,105,487,139,311),ncol=2,byrow=TRUE)
colnames(my.table.large)=c("S_attempt","F_attempt")
rownames(my.table.large)=c("1","2","3")
my.table.large=as.table(my.table.large)
my.table.large
prop.test(my.table.large,correct=FALSE)

####output=1.486e-8--> reject the hypothesis of equal probability###

#####barplot for all attempts## large (E) only

large.revalue=revalue(attempts.trap.large$behaviour,c("S_attempt"="attempt","F_attempt"="attempt"))
large.revalue


###subset again for only large lob ie. direction = E only

attempts.trap.large=subset(attempts.trap,!(direction%in%c("T","B","K","P")))
attempts.trap.large$behaviour=factor(attempts.trap.large$behaviour)
attempts.trap.large$trap=relevel(attempts.trap.large$trap,3)
attempts.trap.large$trap

# First prepare the data
library(doBy)
attempts.trap.large=plyr::count(attempts.trap.large, c("behaviour", "trap"))
# Determine proportions
attempts.trap.large=merge(summaryBy(freq ~ trap, data = attempts.trap.large, FUN = sum), attempts.trap.large, by = c("trap"))
attempts.trap.large=mutate(attempts.trap.large, PROP = (freq/freq.sum)*100)
sum(attempts.trap.large$freq)
attempts.trap.large
# Change the plotting order to SUCC, fail
attempts.trap.large= transform(attempts.trap.large,
                               attempts.trap.large.ord  = factor(
                                 behaviour,
                                 levels=c('S_attempt','F_attempt'),
                                 ordered =TRUE))

attempts.trap.large.ord=attempts.trap.large[order(attempts.trap.large$attempts.trap.large.ord),]

###### plot
library(ggplot2)
plot3 <- ggplot(attempts.trap.large.ord, aes(x=trap, y=PROP, fill=attempts.trap.large.ord))+
  geom_bar(stat="identity", colour="black") +
  scale_x_discrete(labels=c('1'='GC','2'='RC','3'='Control'))+
  theme(panel.grid.major = element_line(size=0.5, color="grey"),
        axis.line=element_line(size=0.7, color="black"),
        text=element_text(size=26),
        panel.background = element_rect(fill = 'white', colour = 'black'),
        axis.text.x = element_text(size=18, colour="black"),
        axis.text.y = element_text(size=18, colour="black"),
        axis.text = element_text(size=18, colour="black"),
        axis.title.x = element_text(size=rel(1.1)), #make axis text big
        axis.title.y = element_text(size=rel(1.1))
  )+
  labs(x = "Trap Type", y = "Proportion of all entry attempts (%)")+
  scale_fill_manual(values = c("dodgerblue4", "darkred"),labels=c("Successful","Failed"))+
  guides(fill=guide_legend(title="Attempt type"))

plot3

#################do again with only small lob##############################################

###subset data so only have S and F in behaviour column##
attempts.trap=subset(video.success,!(behaviour%in%c("start","end","exit")))
attempts.trap

###subset again for only small lob ie. direction = NOT E

attempts.trap.small=subset(attempts.trap,!(direction%in%c("E")))
attempts.trap.small$trap=relevel(attempts.trap.small$trap,3)


######test to see whether proportions are the same across groups (small lobster)####################################

table(attempts.trap.small$trap,attempts.trap.small$behaviour)
####make a table to remove start,end,exit from table above####
my.table.small=matrix(c(373,65,454,75,994,182),ncol=2,byrow=TRUE)
colnames(my.table.small)=c("S_attempt","F_attempt")
rownames(my.table.small)=c("1","2","3")
my.table.small=as.table(my.table.small)
my.table.small
prop.test(my.table.small,correct=FALSE)

####output=0.7801--> accept the hypothesis of equal probability############################################################

# First prepare the data
attempts.trap.small=count(attempts.trap.small, c("behaviour", "trap"))
# Determine proportions
attempts.trap.small=merge(summaryBy(freq ~ trap, data = attempts.trap.small, FUN = sum), attempts.trap.small, by = c("trap"))
attempts.trap.small=mutate(attempts.trap.small, PROP = (freq/freq.sum)*100)
sum(attempts.trap.small$freq)

# Change the plotting order to SUCC, fail
attempts.trap.small= transform(attempts.trap.small,
                               attempts.trap.small.ord  = factor(
                                 behaviour,
                                 levels=c('S_attempt','F_attempt'),
                                 ordered =TRUE))

attempts.trap.small.ord=attempts.trap.small[order(attempts.trap.small$attempts.trap.small.ord),]
####now plot stacked barplot for prop, attempts v. fail####

library(ggplot2)
plot4 <- ggplot(attempts.trap.small.ord, aes(x=trap, y=PROP, fill=attempts.trap.small.ord))+
  geom_bar(stat="identity", colour="black",width=0.7) +
  scale_x_discrete(labels=c('1'='GC','2'='RC','3'='Control'))+
  theme(panel.grid.major = element_line(size=0.5, color="grey"),
        axis.line=element_line(size=0.7, color="black"),
        text=element_text(size=26),
        panel.background = element_rect(fill = 'white', colour = 'black'),
        axis.text.x = element_text(size=18, colour="black"),
        axis.text.y = element_text(size=18, colour="black"),
        axis.text = element_text(size=18, colour="black"),
        axis.title.x = element_text(size=rel(1.1)), #make axis text big
        axis.title.y = element_text(size=rel(1.1))
  )+
  labs(x = "Trap Type", y = "Proportion of all entry attempts (%)")+
  scale_fill_manual(values = c("dodgerblue4", "darkred"),labels=c("Success","Failure"))+
  guides(fill=guide_legend(title="Attempt result"))

plot4

#####plot all prop graphs in one figure##### ie. plot 2,3,4
library(ggplot2)
plot2 <- ggplot(attempts.trap.ord, aes(x=trap, y=PROP, fill=attempts.trap.ord))+
  geom_bar(stat="identity", colour="black") +
  scale_x_discrete(labels=c('3'='Unstocked','1'='GC','2'='RC'))+
  theme(panel.grid.major = element_line(size=0.2, color="grey"),
        axis.line=element_line(size=0.7, color="black"),
        text=element_text(size=26),
        panel.background = element_rect(fill = 'white', colour = 'black'),
        axis.text.x = element_text(size=25, colour="black"),
        axis.text.y = element_text(size=25, colour="black"),
        axis.text = element_text(size=25, colour="black"),
        axis.title.x = element_text(size=rel(1.2)), #make axis text big
        axis.title.y = element_text(size=rel(1.2))
  )+
  labs(x = "", y = "Proportion of all entry attempts (%)")+
  scale_fill_manual(values = c("dodgerblue4", "darkred"))+
  guides(fill=FALSE)

plot2

plot3 <- ggplot(attempts.trap.large.ord, aes(x=trap, y=PROP, fill=attempts.trap.large.ord))+
  geom_bar(stat="identity", colour="black") +
  scale_x_discrete(labels=c('1'='GC','2'='RC','3'='Unstocked'))+
  theme(panel.grid.major = element_line(size=0.5, color="grey"),
        axis.line=element_line(size=0.7, color="black"),
        text=element_text(size=26),
        panel.background = element_rect(fill = 'white', colour = 'black'),
        axis.text.x = element_text(size=25, colour="black"),
        axis.text.y = element_text(size=25, colour="black"),
        axis.text = element_text(size=25, colour="black"),
        axis.title.x = element_text(size=rel(1.2)), #make axis text big
        axis.title.y = element_text(size=rel(1.2))
  )+
  labs(x = "Pre-stocking Condition", y = "")+
  scale_fill_manual(values = c("dodgerblue4", "darkred"))+
  guides(fill=FALSE)

plot3


plot4 <- ggplot(attempts.trap.small.ord, aes(x=trap, y=PROP, fill=attempts.trap.small.ord))+
  geom_bar(stat="identity", colour="black") +
  scale_x_discrete(labels=c('1'='GC','2'='RC','3'='Unstocked'))+
  theme(panel.grid.major = element_line(size=0.5, color="grey"),
        axis.line=element_line(size=0.7, color="black"),
        text=element_text(size=26),
        panel.background = element_rect(fill = 'white', colour = 'black'),
        axis.text.x = element_text(size=25, colour="black"),
        axis.text.y = element_text(size=25, colour="black"),
        axis.text = element_text(size=25, colour="black"),
        axis.title.x = element_text(size=rel(1.2)), #make axis text big
        axis.title.y = element_text(size=rel(1.2))
  )+
  labs(x = "", y = "")+
  scale_fill_manual(values = c("dodgerblue4", "darkred"))+
  guides(fill=FALSE)

plot4

library(ggplot2)
library(Hmisc)
library(gridExtra)  
grid.arrange(plot2,plot3,plot4,ncol=3,nrow=1)  

png(filename="Figure 8.png", width=4000, height=1800, res=200)

library(cowplot)
theme_set(theme_cowplot(font_size=13))
plot_grid(plot2,plot3,plot4,labels=c('A','B','C'),align='h',ncol=3)

dev.off()

##############now work with success v. exit in video over elapsed time#####

video.data=trial_video_data_S_attempts_only
names(video.data)=c("date","trap.code","deploy","trap","day.time","elapse.time","vid.count","species","behaviour","final.catch","direction","time.behaviour")
video.data

#####plot boxplot of S_attempt times across trap type ONLY for entrance!!! #####

#####subset data according to successes only #####
library(dplyr)
success.data=subset(video.data,!(behaviour%in%c("exit","start","end")))
success.data$behaviour
###re-level so trap 3 on the left on a graph 
success.data$trap=relevel(success.data$trap,3)
success.data$trap

###subset again for entrance only 
success.data.E=subset(success.data,!(direction%in%c("T","B","K","P")))
####convert time.behaviour to minutes instead of seconds##
success.data.E.min=mutate(success.data.E,time.min=time.behaviour/60)
success.data.E.min$time.min

####make a model to test difference in time according to trap##

hist(success.data.E.min$time.behaviour)

model.success=glmer(time.behaviour ~ trap + (1|deploy),data=success.data.E.min,family="poisson")
model.success.nb=glmer.nb(time.behaviour ~ trap + (1|deploy),data=success.data.E.min)

#####look at distribution ###
E1  <- resid(model.success, type = "pearson") #M1 is just the poisson GLM
N <- nrow(success.data.E.min) 
p <- length(coef(model.success))
Dispersion <- sum(E1^2) / (N - p)
Dispersion #Dispersion >1.5 is a problem, may require NB GLM
####poisson is wayyy overdispersed (235.2558)
##so stick with nb


AIC(model.success,model.success.nb)
resnb<-resid(model.success.nb)
fitnb<-fitted(model.success.nb)

plot(fitnb,resnb,main="Residuals VS Fitted Values plot")

qqnorm(resnb,main="Normal scores for residuals of entry time")
qqline(resnb)

lag.plot(resnb,do.lines=FALSE,diag=FALSE,main="Lag residuals of entry time")


# Check p-values
#relevel but watch if generate graphs from re-leveled data as will change x axis!!
success.data.E.min$trap <- relevel(success.data.E.min$trap, 3)#####change so that compares to trap 3 not trap 1 
levels(success.data.E.min$trap)
summary(model.success.nb)
Anova(model.success.nb,type="III")

###no sig difference in time #######
##################################################################################


###plot boxplot for time of behaviour (success) vs. trap type for E only!
##trap 3 will be on left, restrict jitter to only x axis NOT y 
###put on log scale so can better see spread ##add minor ticks on y axis!

png(filename="Figure 9.png", width=2500, height=1500, res=200)
success.data.E.min
library(ggplot2)
par(mfrow=c(1,1))
fill=c("azure2","chartreuse4","darkred")
y=ggplot(success.data.E.min,aes(success.data.E.min$trap,success.data.E.min$time.min))+geom_boxplot(fill=fill,show.legend=FALSE)+
  geom_jitter(width=0.5,height=0.5)+
  theme(panel.background=element_blank(),
        panel.border=element_blank(),
        axis.line.x=element_line(colour="black"),
        axis.line.y = element_line(colour = "black"),
        axis.text.x = element_text(size=18, colour="black"),
        axis.text.y = element_text(size=18, colour="black"),
        axis.text = element_text(size=18, colour="black"),
        axis.title.x = element_text(margin=margin(20,0,0,0), size=rel(2)), #make axis text big
        axis.title.y = element_text(margin=margin(0,20,0,0), size=rel(2)))+
  labs(y = "Duration of entries (minutes)", x = "Pre-stocking condition")+
  scale_x_discrete(labels=c("Unstocked","GC","RC"))
y+scale_y_log10()

dev.off()


######continue to explore lobster accumulation in traps
#####does not like period so need duration########
library(lubridate)
hms("0:05:57")
video.data$elapse.time=hms(video.data$elapse.time)
video.data$elapse.time
video.data$elapse.time<-as.duration(video.data$elapse.time)
video.data$elapse.time

###plot all size and cumul in R ####
library(dplyr)
library(plyr)
all.lob=mutate(video.data,entry.lob=behaviour)
all.lob$entry.lob=revalue(all.lob$entry.lob,c("start"="0","end"="0","S_attempt"="1","exit"="-1"))
all.lob

all.lob$entry.lob=as.numeric(levels(all.lob$entry.lob))[all.lob$entry.lob]####makes 0,-1,1 numeric 
all.lob=ddply(all.lob,"trap.code",transform,cumsum=cumsum(entry.lob))
all.lob


######final catch vs. video final catch ###
all.lob$diff.catch=all.lob$final.catch-all.lob$cumsum
all.lob$diff.catch
Finals=subset(all.lob, diff.catch!="NA")
plot(Finals$trap,Finals$diff.catch)

###descriptive stats for each trap for diff.catch###
library(data.table)
dt <- data.table(Finals)
dt
dt[,list(mean=mean(diff.catch),sd=sd(diff.catch),max=max(diff.catch),min=min(diff.catch)),by=trap]

#####plot boxplot with trap type on y axis####

png(filename="Figure 10.png", width=2500, height=1500, res=200)

library(ggplot2)
fill=c("chartreuse4","darkred","azure2")
ggplot(Finals,aes(Finals$trap,Finals$diff.catch))+geom_boxplot(fill=fill,show.legend=FALSE)+
  coord_flip()+
  geom_point(position = position_jitter(w = 0.5, h = 0))+
  scale_y_continuous(breaks=c(-6,-4,-2,0,2,4,6,8))+
  theme(panel.background=element_blank(),
        panel.border=element_blank(),
        axis.line.x=element_line(colour="black"),
        axis.line.y = element_line(colour = "black"),
        axis.text.x = element_text(size=18, colour="black"),
        axis.text.y = element_text(size=18, colour="black"),
        axis.text = element_text(size=18, colour="black"),
        axis.title.x = element_text(margin=margin(20,0,0,0), size=rel(2)), #make axis text big
        axis.title.y = element_text(margin=margin(0,20,0,0), size=rel(2)))+
  labs(y = "Difference in final catch and final video", x = "Pre-stocking condition")+
  scale_x_discrete(labels=c("GC","RC","Unstocked"))

dev.off()

######plot final catch and video catch in paired boxplot#######
library(reshape2)
Finals.pair=select(Finals,final.catch,cumsum,trap)
Finals.pair
molten=melt(Finals.pair,id=c("trap"))
molten
molten$variable=revalue(molten$variable,c("cumsum"="video.catch"))
molten
#####plot with flipped axes
library(ggplot2)

ggplot(data = molten, aes(x = trap, y = value, fill = variable)) +
  geom_boxplot(aes(fill = variable), show.legend = TRUE) +
  theme(strip.background = element_rect(fill = NA),
        axis.line=element_line(size=0.7, color="black"),
        text=element_text(size=26),
        panel.background = element_blank(),
        panel.border = element_blank(),
        legend.key = element_blank(),
        axis.line.x = element_line(colour = "black"),
        axis.line.y = element_line(colour = "black"),
        axis.text.x = element_text(size=24, colour="black"),
        axis.text.y = element_text(size=24, colour="black"),
        axis.text = element_text(size=24, colour="black"),
        axis.title.x = element_text(size=rel(1.2)), #make axis text big
        axis.title.y = element_text(size=rel(1.2)))+
  labs(y = "Lobster Catch",x="Trap Type")+
  scale_fill_manual(values = c("dodgerblue4","dodgerblue2"), guide = guide_legend(title = NULL))+
  scale_x_discrete(labels=c("GC","RC","Control"))

############ plot lobster accumulation plots for large lob only AND ALL lobster 

png(filename="Figure 6.png", width=2500, height=2000, res=200)

###now plot according to deployment (large.lob) ##
par(mfrow=c(4,4))
par(mar=c(0,0,0,0),oma=c(5,5,1,1))


xrange4=range(0:46800)
yrange4=range(all.lob$cumsum)
plot(xrange4,yrange4,type="n",xlab="",ylab="",xaxt='n',cex.axis=1.3)
axis(1,at=c(0,3600, 7200, 10800, 14400, 18000, 21600, 25200, 28800, 32400, 36000,39600,43200,46800),labels="")
vertjitter=sample(c(-.2, -.1, 0, 0.1, 0.2), size=1)
text(46000,12,"1",cex=2)
legend(500,13,c("Unstocked","GC","RC"),lty=c(1,1,1),lwd=c(2.5,2.5,2.5),col=c("dodgerblue4","chartreuse4","darkred"),cex=1.7)

#####add labels to outside margin##### (Bottom,Left,Top,Right)

mtext("Elapsed soak time (hours)",1,3,outer=TRUE,cex=1.5)
mtext("Number of lobsters inside the trap",2,3, outer=TRUE,cex=1.5)

##deploy 1 
video.data.d1t1=subset(all.lob,deploy=="1"&trap=="1")
lines(video.data.d1t1$elapse.time, video.data.d1t1$cumsum+vertjitter, type="l", lwd=2.5, col="chartreuse4")

video.data.d1t2=subset(all.lob,deploy=="1"&trap=="2")
lines(video.data.d1t2$elapse.time, video.data.d1t2$cumsum+vertjitter, type="l", lwd=2.5, col="darkred")

video.data.d1t3=subset(all.lob,deploy=="1"&trap=="3")
lines(video.data.d1t3$elapse.time, video.data.d1t3$cumsum+vertjitter, type="l", lwd=2.5, col="dodgerblue4")


###deploy 2
xrange4=range(0:46800)
yrange4=range(all.lob$cumsum)
plot(xrange4,yrange4,type="n",xlab="",ylab="",xaxt='n',yaxt="n",cex.axis=1.3)
axis(1,at=c(0,3600, 7200, 10800, 14400, 18000, 21600, 25200, 28800, 32400, 36000,39600,43200,46800),labels="")
vertjitter=sample(c(-.2, -.1, 0, 0.1, 0.2), size=1)
text(46000,12,"2",cex=2)

video.data.d2t1=subset(all.lob,deploy=="2"&trap=="1")
lines(video.data.d2t1$elapse.time, video.data.d2t1$cumsum+vertjitter, type="l", lwd=2.5, col="chartreuse4")
video.data.d2t2=subset(all.lob,deploy=="2"&trap=="2")
lines(video.data.d2t2$elapse.time, video.data.d2t2$cumsum+vertjitter, type="l", lwd=2.5, col="darkred")
video.data.d2t3=subset(all.lob,deploy=="2"&trap=="3")
lines(video.data.d2t3$elapse.time, video.data.d2t3$cumsum+vertjitter, type="l", lwd=2.5, col="dodgerblue4")

###deploy 3
xrange4=range(0:46800)
yrange4=range(all.lob$cumsum)
plot(xrange4,yrange4,type="n",xlab="",ylab="",xaxt='n',yaxt="n",cex.axis=1.3)
axis(1,at=c(0,3600, 7200, 10800, 14400, 18000, 21600, 25200, 28800, 32400, 36000,39600,43200,46800),labels="")
vertjitter=sample(c(-.2, -.1, 0, 0.1, 0.2), size=1)
text(46000,12,"3",cex=2)

video.data.d3t1=subset(all.lob,deploy=="3"&trap=="1")
lines(video.data.d3t1$elapse.time, video.data.d3t1$cumsum+vertjitter, type="l", lwd=2.5, col="chartreuse4")
video.data.d3t2=subset(all.lob,deploy=="3"&trap=="2")
lines(video.data.d3t2$elapse.time, video.data.d3t2$cumsum+vertjitter, type="l", lwd=2.5, col="darkred")
video.data.d3t3=subset(all.lob,deploy=="3"&trap=="3")
lines(video.data.d3t3$elapse.time, video.data.d3t3$cumsum+vertjitter, type="l", lwd=2.5, col="dodgerblue4")

###deploy 4
xrange4=range(0:46800)
yrange4=range(all.lob$cumsum)
plot(xrange4,yrange4,type="n",xlab="",ylab="",xaxt='n',yaxt="n",cex.axis=1.3)
axis(1,at=c(0,3600, 7200, 10800, 14400, 18000, 21600, 25200, 28800, 32400, 36000,39600,43200,46800),labels="")
vertjitter=sample(c(-.2, -.1, 0, 0.1, 0.2), size=1)
text(46000,12,"4",cex=2)

video.data.d4t1=subset(all.lob,deploy=="4"&trap=="1")
lines(video.data.d4t1$elapse.time, video.data.d4t1$cumsum+vertjitter, type="l", lwd=2.5, col="chartreuse4")
video.data.d4t2=subset(all.lob,deploy=="4"&trap=="2")
lines(video.data.d4t2$elapse.time, video.data.d4t2$cumsum+vertjitter, type="l", lwd=2.5, col="darkred")
video.data.d4t3=subset(all.lob,deploy=="4"&trap=="3")
lines(video.data.d4t3$elapse.time, video.data.d4t3$cumsum+vertjitter, type="l", lwd=2.5, col="dodgerblue4")

###deploy 5######lump deploy 5-6 (LHE)
xrange4=range(0:46800)
yrange4=range(all.lob$cumsum)
plot(xrange4,yrange4,type="n",xlab="",ylab="",xaxt='n',cex.axis=1.3)
axis(1,at=c(0,3600, 7200, 10800, 14400, 18000, 21600, 25200, 28800, 32400, 36000,39600,43200,46800),labels="")
vertjitter=sample(c(-.2, -.1, 0, 0.1, 0.2), size=1)
text(45000,12,"5/6",cex=2)

video.data.d5t1=subset(all.lob,deploy=="5"&trap=="1")
lines(video.data.d5t1$elapse.time, video.data.d5t1$cumsum+vertjitter, type="l", lwd=2.5, col="chartreuse4")
video.data.d5t2=subset(all.lob,deploy=="5"&trap=="2")
lines(video.data.d5t2$elapse.time, video.data.d5t2$cumsum+vertjitter, type="l", lwd=2.5, col="darkred")
video.data.d5t3=subset(all.lob,deploy=="5"&trap=="3")
lines(video.data.d5t3$elapse.time, video.data.d5t3$cumsum+vertjitter, type="l", lwd=2.5, col="dodgerblue4")

video.data.d6t1=subset(all.lob,deploy=="6"&trap=="1")
lines(video.data.d6t1$elapse.time, video.data.d6t1$cumsum+vertjitter, type="l", lwd=2.5, col="chartreuse4")
video.data.d6t2=subset(all.lob,deploy=="6"&trap=="2")
lines(video.data.d6t2$elapse.time, video.data.d6t2$cumsum+vertjitter, type="l", lwd=2.5, col="darkred")
video.data.d6t3=subset(all.lob,deploy=="6"&trap=="3")
lines(video.data.d6t3$elapse.time, video.data.d6t3$cumsum+vertjitter, type="l", lwd=2.5, col="dodgerblue4")

###deploy 7
xrange4=range(0:46800)
yrange4=range(all.lob$cumsum)
plot(xrange4,yrange4,type="n",xlab="",ylab="",xaxt='n',yaxt="n",cex.axis=1.3)
axis(1,at=c(0,3600, 7200, 10800, 14400, 18000, 21600, 25200, 28800, 32400, 36000,39600,43200,46800),labels="")
vertjitter=sample(c(-.2, -.1, 0, 0.1, 0.2), size=1)
text(46000,12,"7",cex=2)

video.data.d7t1=subset(all.lob,deploy=="7"&trap=="1")
lines(video.data.d7t1$elapse.time, video.data.d7t1$cumsum+vertjitter, type="l", lwd=2.5, col="chartreuse4")
video.data.d7t2=subset(all.lob,deploy=="7"&trap=="2")
lines(video.data.d7t2$elapse.time, video.data.d7t2$cumsum+vertjitter, type="l", lwd=2.5, col="darkred")
video.data.d7t3=subset(all.lob,deploy=="7"&trap=="3")
lines(video.data.d7t3$elapse.time, video.data.d7t3$cumsum+vertjitter, type="l", lwd=2.5, col="dodgerblue4")

###deploy 8
xrange4=range(0:46800)
yrange4=range(all.lob$cumsum)
plot(xrange4,yrange4,type="n",xlab="",ylab="",xaxt='n',yaxt="n",cex.axis=1.3)
axis(1,at=c(0,3600, 7200, 10800, 14400, 18000, 21600, 25200, 28800, 32400, 36000,39600,43200,46800),labels='')
vertjitter=sample(c(-.2, -.1, 0, 0.1, 0.2), size=1)
text(46000,12,"8",cex=2)

video.data.d8t1=subset(all.lob,deploy=="8"&trap=="1")
lines(video.data.d8t1$elapse.time, video.data.d8t1$cumsum+vertjitter, type="l", lwd=2.5, col="chartreuse4")
video.data.d8t2=subset(all.lob,deploy=="8"&trap=="2")
lines(video.data.d8t2$elapse.time, video.data.d8t2$cumsum+vertjitter, type="l", lwd=2.5, col="darkred")
video.data.d8t3=subset(all.lob,deploy=="8"&trap=="3")
lines(video.data.d8t3$elapse.time, video.data.d8t3$cumsum+vertjitter, type="l", lwd=2.5, col="dodgerblue4")

###deploy 9
xrange4=range(0:46800)
yrange4=range(all.lob$cumsum)
plot(xrange4,yrange4,type="n",xlab="",ylab="",xaxt='n',yaxt="n",cex.axis=1.3)
axis(1,at=c(0,3600, 7200, 10800, 14400, 18000, 21600, 25200, 28800, 32400, 36000,39600,43200,46800),labels='')
vertjitter=sample(c(-.2, -.1, 0, 0.1, 0.2), size=1)
text(46000,12,"9",cex=2)

video.data.d9t1=subset(all.lob,deploy=="9"&trap=="1")
lines(video.data.d9t1$elapse.time, video.data.d9t1$cumsum+vertjitter, type="l", lwd=2.5, col="chartreuse4")
video.data.d9t2=subset(all.lob,deploy=="9"&trap=="2")
lines(video.data.d9t2$elapse.time, video.data.d9t2$cumsum+vertjitter, type="l", lwd=2.5, col="darkred")
video.data.d9t3=subset(all.lob,deploy=="9"&trap=="3")
lines(video.data.d9t3$elapse.time, video.data.d9t3$cumsum+vertjitter, type="l", lwd=2.5, col="dodgerblue4")

###deploy 10
xrange4=range(0:46800)
yrange4=range(all.lob$cumsum)
plot(xrange4,yrange4,type="n",xlab="",ylab="",xaxt='n',cex.axis=1.3)
axis(1,at=c(0,3600, 7200, 10800, 14400, 18000, 21600, 25200, 28800, 32400, 36000,39600,43200,46800),labels='')
vertjitter=sample(c(-.2, -.1, 0, 0.1, 0.2), size=1)
text(46000,12,"10",cex=2)

video.data.d10t1=subset(all.lob,deploy=="10"&trap=="1")
lines(video.data.d10t1$elapse.time, video.data.d10t1$cumsum+vertjitter, type="l", lwd=2.5, col="chartreuse4")
video.data.d10t2=subset(all.lob,deploy=="10"&trap=="2")
lines(video.data.d10t2$elapse.time, video.data.d10t2$cumsum+vertjitter, type="l", lwd=2.5, col="darkred")
video.data.d10t3=subset(all.lob,deploy=="10"&trap=="3")
lines(video.data.d10t3$elapse.time, video.data.d10t3$cumsum+vertjitter, type="l", lwd=2.5, col="dodgerblue4")

###deploy 11
xrange4=range(0:46800)
yrange4=range(all.lob$cumsum)
plot(xrange4,yrange4,type="n",xlab="",ylab="",xaxt='n',yaxt="n",cex.axis=1.3)
axis(1,at=c(0,3600, 7200, 10800, 14400, 18000, 21600, 25200, 28800, 32400, 36000,39600,43200,46800),labels='')
vertjitter=sample(c(-.2, -.1, 0, 0.1, 0.2), size=1)
text(46000,12,"11",cex=2)

video.data.d11t1=subset(all.lob,deploy=="11"&trap=="1")
lines(video.data.d11t1$elapse.time, video.data.d11t1$cumsum+vertjitter, type="l", lwd=2.5, col="chartreuse4")
video.data.d11t2=subset(all.lob,deploy=="11"&trap=="2")
lines(video.data.d11t2$elapse.time, video.data.d11t2$cumsum+vertjitter, type="l", lwd=2.5, col="darkred")
video.data.d11t3=subset(all.lob,deploy=="11"&trap=="3")
lines(video.data.d11t3$elapse.time, video.data.d11t3$cumsum+vertjitter, type="l", lwd=2.5, col="dodgerblue4")

###deploy 12
xrange4=range(0:46800)
yrange4=range(all.lob$cumsum)
plot(xrange4,yrange4,type="n",xlab="",ylab="",xaxt='n',yaxt="n",cex.axis=1.3)
axis(1,at=c(0,3600, 7200, 10800, 14400, 18000, 21600, 25200, 28800, 32400, 36000,39600,43200,46800),labels='')
vertjitter=sample(c(-.2, -.1, 0, 0.1, 0.2), size=1)
text(46000,12,"12",cex=2)

video.data.d12t1=subset(all.lob,deploy=="12"&trap=="1")
lines(video.data.d12t1$elapse.time, video.data.d12t1$cumsum+vertjitter, type="l", lwd=2.5, col="chartreuse4")
video.data.d12t2=subset(all.lob,deploy=="12"&trap=="2")
lines(video.data.d12t2$elapse.time, video.data.d12t2$cumsum+vertjitter, type="l", lwd=2.5, col="darkred")
video.data.d12t3=subset(all.lob,deploy=="12"&trap=="3")
lines(video.data.d12t3$elapse.time, video.data.d12t3$cumsum+vertjitter, type="l", lwd=2.5, col="dodgerblue4")


###deploy 13
xrange4=range(0:46800)
yrange4=range(all.lob$cumsum)
plot(xrange4,yrange4,type="n",xlab="",ylab="",xaxt='n',yaxt="n",cex.axis=1.3)
axis(1,at=c(0,3600, 7200, 10800, 14400, 18000, 21600, 25200, 28800, 32400, 36000,39600,43200,46800),labels='')
vertjitter=sample(c(-.2, -.1, 0, 0.1, 0.2), size=1)
text(46000,12,"13",cex=2)

video.data.d13t1=subset(all.lob,deploy=="13"&trap=="1")
lines(video.data.d13t1$elapse.time, video.data.d13t1$cumsum+vertjitter, type="l", lwd=2.5, col="chartreuse4")
video.data.d13t2=subset(all.lob,deploy=="13"&trap=="2")
lines(video.data.d13t2$elapse.time, video.data.d13t2$cumsum+vertjitter, type="l", lwd=2.5, col="darkred")
video.data.d13t3=subset(all.lob,deploy=="13"&trap=="3")
lines(video.data.d13t3$elapse.time, video.data.d13t3$cumsum+vertjitter, type="l", lwd=2.5, col="dodgerblue4")

###deploy 14
xrange4=range(0:46800)
yrange4=range(all.lob$cumsum)
plot(xrange4,yrange4,type="n",xlab="",ylab="",xaxt='n',cex.axis=1.3)
axis(1,at=c(0,3600, 7200, 10800, 14400, 18000, 21600, 25200, 28800, 32400, 36000,39600,43200,46800),labels=c(0:13),cex.axis=1.3)
vertjitter=sample(c(-.2, -.1, 0, 0.1, 0.2), size=1)
text(46000,12,"14",cex=2)

video.data.d14t1=subset(all.lob,deploy=="14"&trap=="1")
lines(video.data.d14t1$elapse.time, video.data.d14t1$cumsum+vertjitter, type="l", lwd=2.5, col="chartreuse4")
video.data.d14t2=subset(all.lob,deploy=="14"&trap=="2")
lines(video.data.d14t2$elapse.time, video.data.d14t2$cumsum+vertjitter, type="l", lwd=2.5, col="darkred")
video.data.d14t3=subset(all.lob,deploy=="14"&trap=="3")
lines(video.data.d14t3$elapse.time, video.data.d14t3$cumsum+vertjitter, type="l", lwd=2.5, col="dodgerblue4")

###deploy 15
xrange4=range(0:46800)
yrange4=range(all.lob$cumsum)
plot(xrange4,yrange4,type="n",xlab="",ylab="",xaxt='n',yaxt="n",cex.axis=1.3)
axis(1,at=c(0,3600, 7200, 10800, 14400, 18000, 21600, 25200, 28800, 32400, 36000,39600,43200,46800),labels=c(0:13),cex.axis=1.3)
vertjitter=sample(c(-.2, -.1, 0, 0.1, 0.2), size=1)
text(46000,12,"15",cex=2)

video.data.d15t1=subset(all.lob,deploy=="15"&trap=="1")
lines(video.data.d15t1$elapse.time, video.data.d15t1$cumsum+vertjitter, type="l", lwd=2.5, col="chartreuse4")
video.data.d15t2=subset(all.lob,deploy=="15"&trap=="2")
lines(video.data.d15t2$elapse.time, video.data.d15t2$cumsum+vertjitter, type="l", lwd=2.5, col="darkred")
video.data.d15t3=subset(all.lob,deploy=="15"&trap=="3")
lines(video.data.d15t3$elapse.time, video.data.d15t3$cumsum+vertjitter, type="l", lwd=2.5, col="dodgerblue4")


###deploy 16
xrange4=range(0:46800)
yrange4=range(all.lob$cumsum)
plot(xrange4,yrange4,type="n",xlab="",ylab="",xaxt='n',yaxt="n",cex.axis=1.3)
axis(1,at=c(0,3600, 7200, 10800, 14400, 18000, 21600, 25200, 28800, 32400, 36000,39600,43200,46800),labels=c(0:13),cex.axis=1.3)
vertjitter=sample(c(-.2, -.1, 0, 0.1, 0.2), size=1)
text(46000,12,"16",cex=2)

video.data.d16t1=subset(all.lob,deploy=="16"&trap=="1")
lines(video.data.d16t1$elapse.time, video.data.d16t1$cumsum+vertjitter, type="l", lwd=2.5, col="chartreuse4")
video.data.d16t2=subset(all.lob,deploy=="16"&trap=="2")
lines(video.data.d16t2$elapse.time, video.data.d16t2$cumsum+vertjitter, type="l", lwd=2.5, col="darkred")
video.data.d16t3=subset(all.lob,deploy=="16"&trap=="3")
lines(video.data.d16t3$elapse.time, video.data.d16t3$cumsum+vertjitter, type="l", lwd=2.5, col="dodgerblue4")

###deploy 17
xrange4=range(0:46800)
yrange4=range(all.lob$cumsum)
plot(xrange4,yrange4,type="n",xlab="",ylab="",xaxt='n',yaxt="n",cex.axis=1.3)
axis(1,at=c(0,3600, 7200, 10800, 14400, 18000, 21600, 25200, 28800, 32400, 36000,39600,43200,46800),labels=c(0:13),cex.axis=1.3)
vertjitter=sample(c(-.2, -.1, 0, 0.1, 0.2), size=1)
text(46000,12,"17",cex=2)

video.data.d17t1=subset(all.lob,deploy=="17"&trap=="1")
lines(video.data.d17t1$elapse.time, video.data.d17t1$cumsum+vertjitter, type="l", lwd=2.5, col="chartreuse4")
video.data.d17t2=subset(all.lob,deploy=="17"&trap=="2")
lines(video.data.d17t2$elapse.time, video.data.d17t2$cumsum+vertjitter, type="l", lwd=2.5, col="darkred")
video.data.d17t3=subset(all.lob,deploy=="17"&trap=="3")
lines(video.data.d17t3$elapse.time, video.data.d17t3$cumsum+vertjitter, type="l", lwd=2.5, col="dodgerblue4")

dev.off()

##########################################################################################################################################################
##########################################################################################################################################################

png(filename="Figure 7.png", width=2500, height=2000, res=200)

par(mfrow=c(4,4))
par(mar=c(0,0,0,0),oma=c(5,5,1,1))


xrange4=range(0:46800)
yrange4=range(large.lob$cumsum)
plot(xrange4,yrange4,type="n",xlab="",ylab="",xaxt='n',cex.axis=1.3)
axis(1,at=c(0,3600, 7200, 10800, 14400, 18000, 21600, 25200, 28800, 32400, 36000,39600,43200,46800),labels='')
vertjitter=sample(c(-.2, -.1, 0, 0.1, 0.2), size=1)
text(46000,25,"1",cex=2)
legend(500,28,c("Unstocked","GC","RC"),lty=c(1,1,1),lwd=c(2.5,2.5,2.5),col=c("dodgerblue4","chartreuse4","darkred"),cex=1.7)
#####add labels to outside margin##### (Bottom,Left,Top,Right)

mtext("Elapsed soak time (hours)",1,3,outer=TRUE,cex=1.5)
mtext("Number of lobsters inside the trap",2,3, outer=TRUE,cex=1.5)

##deploy 1 
video.data.d1t1=subset(large.lob,deploy=="1"&trap=="1")
lines(video.data.d1t1$elapse.time, video.data.d1t1$cumsum+vertjitter, type="l", lwd=2.5, col="chartreuse4")
video.data.d1t2=subset(large.lob,deploy=="1"&trap=="2")
lines(video.data.d1t2$elapse.time, video.data.d1t2$cumsum+vertjitter, type="l", lwd=2.5, col="darkred")
video.data.d1t3=subset(large.lob,deploy=="1"&trap=="3")
lines(video.data.d1t3$elapse.time, video.data.d1t3$cumsum+vertjitter, type="l", lwd=2.5, col="dodgerblue4")

###deploy 2
xrange4=range(0:46800)
yrange4=range(large.lob$cumsum)
plot(xrange4,yrange4,type="n",xlab="",ylab="",xaxt='n',yaxt="n")
axis(1,at=c(0,3600, 7200, 10800, 14400, 18000, 21600, 25200, 28800, 32400, 36000,39600,43200,46800),labels='')
vertjitter=sample(c(-.2, -.1, 0, 0.1, 0.2), size=1)
text(46000,25,"2",cex=2)

video.data.d2t1=subset(large.lob,deploy=="2"&trap=="1")
lines(video.data.d2t1$elapse.time, video.data.d2t1$cumsum+vertjitter, type="l", lwd=2.5, col="chartreuse4")
video.data.d2t2=subset(large.lob,deploy=="2"&trap=="2")
lines(video.data.d2t2$elapse.time, video.data.d2t2$cumsum+vertjitter, type="l", lwd=2.5, col="darkred")
video.data.d2t3=subset(large.lob,deploy=="2"&trap=="3")
lines(video.data.d2t3$elapse.time, video.data.d2t3$cumsum+vertjitter, type="l", lwd=2.5, col="dodgerblue4")

###deploy 3
xrange4=range(0:46800)
yrange4=range(large.lob$cumsum)
plot(xrange4,yrange4,type="n",xlab="",ylab="",xaxt='n',yaxt="n")
axis(1,at=c(0,3600, 7200, 10800, 14400, 18000, 21600, 25200, 28800, 32400, 36000,39600,43200,46800),labels='')
vertjitter=sample(c(-.2, -.1, 0, 0.1, 0.2), size=1)
text(46000,25,"3",cex=2)

video.data.d3t1=subset(large.lob,deploy=="3"&trap=="1")
lines(video.data.d3t1$elapse.time, video.data.d3t1$cumsum+vertjitter, type="l", lwd=2.5, col="chartreuse4")
video.data.d3t2=subset(large.lob,deploy=="3"&trap=="2")
lines(video.data.d3t2$elapse.time, video.data.d3t2$cumsum+vertjitter, type="l", lwd=2.5, col="darkred")
video.data.d3t3=subset(large.lob,deploy=="3"&trap=="3")
lines(video.data.d3t3$elapse.time, video.data.d3t3$cumsum+vertjitter, type="l", lwd=2.5, col="dodgerblue4")

###deploy 4
xrange4=range(0:46800)
yrange4=range(large.lob$cumsum)
plot(xrange4,yrange4,type="n",xlab="",ylab="",xaxt='n',yaxt="n")
axis(1,at=c(0,3600, 7200, 10800, 14400, 18000, 21600, 25200, 28800, 32400, 36000,39600,43200,46800),labels='')
vertjitter=sample(c(-.2, -.1, 0, 0.1, 0.2), size=1)
text(46000,25,"4",cex=2)

video.data.d4t1=subset(large.lob,deploy=="4"&trap=="1")
lines(video.data.d4t1$elapse.time, video.data.d4t1$cumsum+vertjitter, type="l", lwd=2.5, col="chartreuse4")
video.data.d4t2=subset(large.lob,deploy=="4"&trap=="2")
lines(video.data.d4t2$elapse.time, video.data.d4t2$cumsum+vertjitter, type="l", lwd=2.5, col="darkred")
video.data.d4t3=subset(large.lob,deploy=="4"&trap=="3")
lines(video.data.d4t3$elapse.time, video.data.d4t3$cumsum+vertjitter, type="l", lwd=2.5, col="dodgerblue4")

###deploy 5 and deploy 6 #########
xrange4=range(0:46800)
yrange4=range(large.lob$cumsum)
plot(xrange4,yrange4,type="n",xlab="",ylab="",xaxt='n',cex.axis=1.3)
axis(1,at=c(0,3600, 7200, 10800, 14400, 18000, 21600, 25200, 28800, 32400, 36000,39600,43200,46800),labels='')
vertjitter=sample(c(-.2, -.1, 0, 0.1, 0.2), size=1)
text(45000,25,"5/6",cex=2)

video.data.d5t1=subset(large.lob,deploy=="5"&trap=="1")
lines(video.data.d5t1$elapse.time, video.data.d5t1$cumsum+vertjitter, type="l", lwd=2.5, col="chartreuse4")
video.data.d5t2=subset(large.lob,deploy=="5"&trap=="2")
lines(video.data.d5t2$elapse.time, video.data.d5t2$cumsum+vertjitter, type="l", lwd=2.5, col="darkred")
video.data.d5t3=subset(large.lob,deploy=="5"&trap=="3")
lines(video.data.d5t3$elapse.time, video.data.d5t3$cumsum+vertjitter, type="l", lwd=2.5, col="dodgerblue4")


video.data.d6t1=subset(large.lob,deploy=="6"&trap=="1")
lines(video.data.d6t1$elapse.time, video.data.d6t1$cumsum+vertjitter, type="l", lwd=2.5, col="chartreuse4")
video.data.d6t2=subset(large.lob,deploy=="6"&trap=="2")
lines(video.data.d6t2$elapse.time, video.data.d6t2$cumsum+vertjitter, type="l", lwd=2.5, col="darkred")
video.data.d6t3=subset(large.lob,deploy=="6"&trap=="3")
lines(video.data.d6t3$elapse.time, video.data.d6t3$cumsum+vertjitter, type="l", lwd=2.5, col="dodgerblue4")

###deploy 7
xrange4=range(0:46800)
yrange4=range(large.lob$cumsum)
plot(xrange4,yrange4,type="n",xlab="",ylab="",xaxt='n',yaxt="n")
axis(1,at=c(0,3600, 7200, 10800, 14400, 18000, 21600, 25200, 28800, 32400, 36000,39600,43200,46800),labels='')
vertjitter=sample(c(-.2, -.1, 0, 0.1, 0.2), size=1)
text(46000,25,"7",cex=2)

video.data.d7t1=subset(large.lob,deploy=="7"&trap=="1")
lines(video.data.d7t1$elapse.time, video.data.d7t1$cumsum+vertjitter, type="l", lwd=2.5, col="chartreuse4")
video.data.d7t2=subset(large.lob,deploy=="7"&trap=="2")
lines(video.data.d7t2$elapse.time, video.data.d7t2$cumsum+vertjitter, type="l", lwd=2.5, col="darkred")
video.data.d7t3=subset(large.lob,deploy=="7"&trap=="3")
lines(video.data.d7t3$elapse.time, video.data.d7t3$cumsum+vertjitter, type="l", lwd=2.5, col="dodgerblue4")

###deploy 8
xrange4=range(0:46800)
yrange4=range(large.lob$cumsum)
plot(xrange4,yrange4,type="n",xlab="",ylab="",xaxt='n',yaxt="n")
axis(1,at=c(0,3600, 7200, 10800, 14400, 18000, 21600, 25200, 28800, 32400, 36000,39600,43200,46800),labels='')
vertjitter=sample(c(-.2, -.1, 0, 0.1, 0.2), size=1)
text(46000,25,"8",cex=2)

video.data.d8t1=subset(large.lob,deploy=="8"&trap=="1")
lines(video.data.d8t1$elapse.time, video.data.d8t1$cumsum+vertjitter, type="l", lwd=2.5, col="chartreuse4")
video.data.d8t2=subset(large.lob,deploy=="8"&trap=="2")
lines(video.data.d8t2$elapse.time, video.data.d8t2$cumsum+vertjitter, type="l", lwd=2.5, col="darkred")
video.data.d8t3=subset(large.lob,deploy=="8"&trap=="3")
lines(video.data.d8t3$elapse.time, video.data.d8t3$cumsum+vertjitter, type="l", lwd=2.5, col="dodgerblue4")

###deploy 9
xrange4=range(0:46800)
yrange4=range(large.lob$cumsum)
plot(xrange4,yrange4,type="n",xlab="",ylab="",xaxt='n',yaxt="n")
axis(1,at=c(0,3600, 7200, 10800, 14400, 18000, 21600, 25200, 28800, 32400, 36000,39600,43200,46800),labels='')
vertjitter=sample(c(-.2, -.1, 0, 0.1, 0.2), size=1)
text(46000,25,"9",cex=2)

video.data.d9t1=subset(large.lob,deploy=="9"&trap=="1")
lines(video.data.d9t1$elapse.time, video.data.d9t1$cumsum+vertjitter, type="l", lwd=2.5, col="chartreuse4")
video.data.d9t2=subset(large.lob,deploy=="9"&trap=="2")
lines(video.data.d9t2$elapse.time, video.data.d9t2$cumsum+vertjitter, type="l", lwd=2.5, col="darkred")
video.data.d9t3=subset(large.lob,deploy=="9"&trap=="3")
lines(video.data.d9t3$elapse.time, video.data.d9t3$cumsum+vertjitter, type="l", lwd=2.5, col="dodgerblue4")

###deploy 10
xrange4=range(0:46800)
yrange4=range(large.lob$cumsum)
plot(xrange4,yrange4,type="n",xlab="",ylab="",xaxt='n',cex.axis=1.3)
axis(1,at=c(0,3600, 7200, 10800, 14400, 18000, 21600, 25200, 28800, 32400, 36000,39600,43200,46800),labels='')
vertjitter=sample(c(-.2, -.1, 0, 0.1, 0.2), size=1)
text(46000,25,"10",cex=2)

video.data.d10t1=subset(large.lob,deploy=="10"&trap=="1")
lines(video.data.d10t1$elapse.time, video.data.d10t1$cumsum+vertjitter, type="l", lwd=2.5, col="chartreuse4")
video.data.d10t2=subset(large.lob,deploy=="10"&trap=="2")
lines(video.data.d10t2$elapse.time, video.data.d10t2$cumsum+vertjitter, type="l", lwd=2.5, col="darkred")
video.data.d10t3=subset(large.lob,deploy=="10"&trap=="3")
lines(video.data.d10t3$elapse.time, video.data.d10t3$cumsum+vertjitter, type="l", lwd=2.5, col="dodgerblue4")


###deploy 11
xrange4=range(0:46800)
yrange4=range(large.lob$cumsum)
plot(xrange4,yrange4,type="n",xlab="",ylab="",xaxt='n',yaxt="n")
axis(1,at=c(0,3600, 7200, 10800, 14400, 18000, 21600, 25200, 28800, 32400, 36000,39600,43200,46800),labels='')
vertjitter=sample(c(-.2, -.1, 0, 0.1, 0.2), size=1)
text(46000,25,"11",cex=2)

video.data.d11t1=subset(large.lob,deploy=="11"&trap=="1")
lines(video.data.d11t1$elapse.time, video.data.d11t1$cumsum+vertjitter, type="l", lwd=2.5, col="chartreuse4")
video.data.d11t2=subset(large.lob,deploy=="11"&trap=="2")
lines(video.data.d11t2$elapse.time, video.data.d11t2$cumsum+vertjitter, type="l", lwd=2.5, col="darkred")
video.data.d11t3=subset(large.lob,deploy=="11"&trap=="3")
lines(video.data.d11t3$elapse.time, video.data.d11t3$cumsum+vertjitter, type="l", lwd=2.5, col="dodgerblue4")

###deploy 12
xrange4=range(0:46800)
yrange4=range(large.lob$cumsum)
plot(xrange4,yrange4,type="n",xlab="",ylab="",xaxt='n',yaxt="n")
axis(1,at=c(0,3600, 7200, 10800, 14400, 18000, 21600, 25200, 28800, 32400, 36000,39600,43200,46800),labels='')
vertjitter=sample(c(-.2, -.1, 0, 0.1, 0.2), size=1)
text(46000,25,"12",cex=2)

video.data.d12t1=subset(large.lob,deploy=="12"&trap=="1")
lines(video.data.d12t1$elapse.time, video.data.d12t1$cumsum+vertjitter, type="l", lwd=2.5, col="chartreuse4")
video.data.d12t2=subset(large.lob,deploy=="12"&trap=="2")
lines(video.data.d12t2$elapse.time, video.data.d12t2$cumsum+vertjitter, type="l", lwd=2.5, col="darkred")
video.data.d12t3=subset(large.lob,deploy=="12"&trap=="3")
lines(video.data.d12t3$elapse.time, video.data.d12t3$cumsum+vertjitter, type="l", lwd=2.5, col="dodgerblue4")


###deploy 13
xrange4=range(0:46800)
yrange4=range(large.lob$cumsum)
plot(xrange4,yrange4,type="n",xlab="",ylab="",xaxt='n',yaxt="n")
axis(1,at=c(0,3600, 7200, 10800, 14400, 18000, 21600, 25200, 28800, 32400, 36000,39600,43200,46800),labels='')
vertjitter=sample(c(-.2, -.1, 0, 0.1, 0.2), size=1)
text(46000,25,"13",cex=2)

video.data.d13t1=subset(large.lob,deploy=="13"&trap=="1")
lines(video.data.d13t1$elapse.time, video.data.d13t1$cumsum+vertjitter, type="l", lwd=2.5, col="chartreuse4")
video.data.d13t2=subset(large.lob,deploy=="13"&trap=="2")
lines(video.data.d13t2$elapse.time, video.data.d13t2$cumsum+vertjitter, type="l", lwd=2.5, col="darkred")
video.data.d13t3=subset(large.lob,deploy=="13"&trap=="3")
lines(video.data.d13t3$elapse.time, video.data.d13t3$cumsum+vertjitter, type="l", lwd=2.5, col="dodgerblue4")

###deploy 14
xrange4=range(0:46800)
yrange4=range(large.lob$cumsum)
plot(xrange4,yrange4,type="n",xlab="",ylab="",xaxt='n',cex.axis=1.3)
axis(1,at=c(0,3600, 7200, 10800, 14400, 18000, 21600, 25200, 28800, 32400, 36000,39600,43200,46800),labels=c(0:13),cex.axis=1.3)
vertjitter=sample(c(-.2, -.1, 0, 0.1, 0.2), size=1)
text(46000,25,"14",cex=2)

video.data.d14t1=subset(large.lob,deploy=="14"&trap=="1")
lines(video.data.d14t1$elapse.time, video.data.d14t1$cumsum+vertjitter, type="l", lwd=2.5, col="chartreuse4")
video.data.d14t2=subset(large.lob,deploy=="14"&trap=="2")
lines(video.data.d14t2$elapse.time, video.data.d14t2$cumsum+vertjitter, type="l", lwd=2.5, col="darkred")
video.data.d14t3=subset(large.lob,deploy=="14"&trap=="3")
lines(video.data.d14t3$elapse.time, video.data.d14t3$cumsum+vertjitter, type="l", lwd=2.5, col="dodgerblue4")

###deploy 15
xrange4=range(0:46800)
yrange4=range(large.lob$cumsum)
plot(xrange4,yrange4,type="n",xlab="",ylab="",xaxt='n',yaxt="n")
axis(1,at=c(0,3600, 7200, 10800, 14400, 18000, 21600, 25200, 28800, 32400, 36000,39600,43200,46800),labels=c(0:13),cex.axis=1.3)
vertjitter=sample(c(-.2, -.1, 0, 0.1, 0.2), size=1)
text(46000,25,"15",cex=2)

video.data.d15t1=subset(large.lob,deploy=="15"&trap=="1")
lines(video.data.d15t1$elapse.time, video.data.d15t1$cumsum+vertjitter, type="l", lwd=2.5, col="chartreuse4")
video.data.d15t2=subset(large.lob,deploy=="15"&trap=="2")
lines(video.data.d15t2$elapse.time, video.data.d15t2$cumsum+vertjitter, type="l", lwd=2.5, col="darkred")
video.data.d15t3=subset(large.lob,deploy=="15"&trap=="3")
lines(video.data.d15t3$elapse.time, video.data.d15t3$cumsum+vertjitter, type="l", lwd=2.5, col="dodgerblue4")


###deploy 16
xrange4=range(0:46800)
yrange4=range(large.lob$cumsum)
plot(xrange4,yrange4,type="n",xlab="",ylab="",xaxt='n',yaxt="n")
axis(1,at=c(0,3600, 7200, 10800, 14400, 18000, 21600, 25200, 28800, 32400, 36000,39600,43200,46800),labels=c(0:13),cex.axis=1.3)
vertjitter=sample(c(-.2, -.1, 0, 0.1, 0.2), size=1)
text(46000,25,"16",cex=2)

video.data.d16t1=subset(large.lob,deploy=="16"&trap=="1")
lines(video.data.d16t1$elapse.time, video.data.d16t1$cumsum+vertjitter, type="l", lwd=2.5, col="chartreuse4")
video.data.d16t2=subset(large.lob,deploy=="16"&trap=="2")
lines(video.data.d16t2$elapse.time, video.data.d16t2$cumsum+vertjitter, type="l", lwd=2.5, col="darkred")
video.data.d16t3=subset(large.lob,deploy=="16"&trap=="3")
lines(video.data.d16t3$elapse.time, video.data.d16t3$cumsum+vertjitter, type="l", lwd=2.5, col="dodgerblue4")

###deploy 17
xrange4=range(0:46800)
yrange4=range(large.lob$cumsum)
plot(xrange4,yrange4,type="n",xlab="",ylab="",xaxt='n',yaxt="n")
axis(1,at=c(0,3600, 7200, 10800, 14400, 18000, 21600, 25200, 28800, 32400, 36000,39600,43200,46800),labels=c(0:13),cex.axis=1.3)
vertjitter=sample(c(-.2, -.1, 0, 0.1, 0.2), size=1)
text(46000,25,"17",cex=2)

video.data.d17t1=subset(large.lob,deploy=="17"&trap=="1")
lines(video.data.d17t1$elapse.time, video.data.d17t1$cumsum+vertjitter, type="l", lwd=2.5, col="chartreuse4")
video.data.d17t2=subset(large.lob,deploy=="17"&trap=="2")
lines(video.data.d17t2$elapse.time, video.data.d17t2$cumsum+vertjitter, type="l", lwd=2.5, col="darkred")
video.data.d17t3=subset(large.lob,deploy=="17"&trap=="3")
lines(video.data.d17t3$elapse.time, video.data.d17t3$cumsum+vertjitter, type="l", lwd=2.5, col="dodgerblue4")

dev.off()


############################################################################################################################################################################
############################################################################################################################################################################
###want to seperate small from large and do cumul counts##
library(dplyr)
library(plyr)
small.lob=subset(video.data,!(direction%in%c("E")))
small.lob
small.lob=mutate(small.lob,entry.lob=behaviour)
small.lob$entry.lob=revalue(small.lob$entry.lob,c("start"="0","end"="0","S_attempt"="1","exit"="-1"))
small.lob
small.lob$entry.lob=as.numeric(levels(small.lob$entry.lob))[small.lob$entry.lob]####makes 0,-1,1 numeric 
small.lob=ddply(small.lob,"trap.code",transform,cumsum=cumsum(entry.lob))
small.lob

####plot small lob only according to deployment#####

par(mfrow=c(4,4))
par(mar=c(3,3,0,0),oma=c(5,5,1,1))

xrange4=range(0:46800)
yrange4=range(small.lob$cumsum)
plot(xrange4,yrange4,type="n",xlab="",ylab="",xaxt='n')
axis(1,at=c(0,3600, 7200, 10800, 14400, 18000, 21600, 25200, 28800, 32400, 36000,39600,43200,46800),labels=c(0:13))
vertjitter=sample(c(-.2, -.1, 0, 0.1, 0.2), size=1)

#####add labels to outside margin##### (Bottom,Left,Top,Right)

mtext("Elapsed soak time (hours)",1,3,outer=TRUE,cex=1.5)
mtext("Number of lobsters inside the trap",2,3, outer=TRUE,cex=1.5)

##deploy 1 
video.data.d1t1=subset(small.lob,deploy=="1"&trap=="1")
lines(video.data.d1t1$elapse.time, video.data.d1t1$cumsum+vertjitter, type="l", lwd=2.5, col="chartreuse4")

video.data.d1t2=subset(small.lob,deploy=="1"&trap=="2")
lines(video.data.d1t2$elapse.time, video.data.d1t2$cumsum+vertjitter, type="l", lwd=2.5, col="darkred")

video.data.d1t3=subset(small.lob,deploy=="1"&trap=="3")
lines(video.data.d1t3$elapse.time, video.data.d1t3$cumsum+vertjitter, type="l", lwd=2.5, col="dodgerblue4")


###deploy 2
xrange4=range(0:46800)
yrange4=range(small.lob$cumsum)
plot(xrange4,yrange4,type="n",xlab="",ylab="",xaxt='n')
axis(1,at=c(0,3600, 7200, 10800, 14400, 18000, 21600, 25200, 28800, 32400, 36000,39600,43200,46800),labels=c(0:13))
vertjitter=sample(c(-.2, -.1, 0, 0.1, 0.2), size=1)

video.data.d2t1=subset(small.lob,deploy=="2"&trap=="1")
lines(video.data.d2t1$elapse.time, video.data.d2t1$cumsum+vertjitter, type="l", lwd=2.5, col="chartreuse4")
video.data.d2t2=subset(small.lob,deploy=="2"&trap=="2")
lines(video.data.d2t2$elapse.time, video.data.d2t2$cumsum+vertjitter, type="l", lwd=2.5, col="darkred")
video.data.d2t3=subset(small.lob,deploy=="2"&trap=="3")
lines(video.data.d2t3$elapse.time, video.data.d2t3$cumsum+vertjitter, type="l", lwd=2.5, col="dodgerblue4")

###deploy 3
xrange4=range(0:46800)
yrange4=range(small.lob$cumsum)
plot(xrange4,yrange4,type="n",xlab="",ylab="",xaxt='n')
axis(1,at=c(0,3600, 7200, 10800, 14400, 18000, 21600, 25200, 28800, 32400, 36000,39600,43200,46800),labels=c(0:13))
vertjitter=sample(c(-.2, -.1, 0, 0.1, 0.2), size=1)

video.data.d3t1=subset(small.lob,deploy=="3"&trap=="1")
lines(video.data.d3t1$elapse.time, video.data.d3t1$cumsum+vertjitter, type="l", lwd=2.5, col="chartreuse4")
video.data.d3t2=subset(small.lob,deploy=="3"&trap=="2")
lines(video.data.d3t2$elapse.time, video.data.d3t2$cumsum+vertjitter, type="l", lwd=2.5, col="darkred")
video.data.d3t3=subset(small.lob,deploy=="3"&trap=="3")
lines(video.data.d3t3$elapse.time, video.data.d3t3$cumsum+vertjitter, type="l", lwd=2.5, col="dodgerblue4")

###deploy 4
xrange4=range(0:46800)
yrange4=range(small.lob$cumsum)
plot(xrange4,yrange4,type="n",xlab="",ylab="",xaxt='n')
axis(1,at=c(0,3600, 7200, 10800, 14400, 18000, 21600, 25200, 28800, 32400, 36000,39600,43200,46800),labels=c(0:13))
vertjitter=sample(c(-.2, -.1, 0, 0.1, 0.2), size=1)

video.data.d4t1=subset(small.lob,deploy=="4"&trap=="1")
lines(video.data.d4t1$elapse.time, video.data.d4t1$cumsum+vertjitter, type="l", lwd=2.5, col="chartreuse4")
video.data.d4t2=subset(small.lob,deploy=="4"&trap=="2")
lines(video.data.d4t2$elapse.time, video.data.d4t2$cumsum+vertjitter, type="l", lwd=2.5, col="darkred")
video.data.d4t3=subset(small.lob,deploy=="4"&trap=="3")
lines(video.data.d4t3$elapse.time, video.data.d4t3$cumsum+vertjitter, type="l", lwd=2.5, col="dodgerblue4")

###deploy 5######lump deploy 5-6 (LHE)
xrange4=range(0:46800)
yrange4=range(small.lob$cumsum)
plot(xrange4,yrange4,type="n",xlab="",ylab="",xaxt='n')
axis(1,at=c(0,3600, 7200, 10800, 14400, 18000, 21600, 25200, 28800, 32400, 36000,39600,43200,46800),labels=c(0:13))
vertjitter=sample(c(-.2, -.1, 0, 0.1, 0.2), size=1)

video.data.d5t1=subset(small.lob,deploy=="5"&trap=="1")
lines(video.data.d5t1$elapse.time, video.data.d5t1$cumsum+vertjitter, type="l", lwd=2.5, col="chartreuse4")
video.data.d5t2=subset(small.lob,deploy=="5"&trap=="2")
lines(video.data.d5t2$elapse.time, video.data.d5t2$cumsum+vertjitter, type="l", lwd=2.5, col="darkred")
video.data.d5t3=subset(small.lob,deploy=="5"&trap=="3")
lines(video.data.d5t3$elapse.time, video.data.d5t3$cumsum+vertjitter, type="l", lwd=2.5, col="dodgerblue4")

video.data.d6t1=subset(small.lob,deploy=="6"&trap=="1")
lines(video.data.d6t1$elapse.time, video.data.d6t1$cumsum+vertjitter, type="l", lwd=2.5, col="chartreuse4")
video.data.d6t2=subset(small.lob,deploy=="6"&trap=="2")
lines(video.data.d6t2$elapse.time, video.data.d6t2$cumsum+vertjitter, type="l", lwd=2.5, col="darkred")
video.data.d6t3=subset(small.lob,deploy=="6"&trap=="3")
lines(video.data.d6t3$elapse.time, video.data.d6t3$cumsum+vertjitter, type="l", lwd=2.5, col="dodgerblue4")

###deploy 7
xrange4=range(0:46800)
yrange4=range(small.lob$cumsum)
plot(xrange4,yrange4,type="n",xlab="",ylab="",xaxt='n')
axis(1,at=c(0,3600, 7200, 10800, 14400, 18000, 21600, 25200, 28800, 32400, 36000,39600,43200,46800),labels=c(0:13))
vertjitter=sample(c(-.2, -.1, 0, 0.1, 0.2), size=1)

video.data.d7t1=subset(small.lob,deploy=="7"&trap=="1")
lines(video.data.d7t1$elapse.time, video.data.d7t1$cumsum+vertjitter, type="l", lwd=2.5, col="chartreuse4")
video.data.d7t2=subset(small.lob,deploy=="7"&trap=="2")
lines(video.data.d7t2$elapse.time, video.data.d7t2$cumsum+vertjitter, type="l", lwd=2.5, col="darkred")
video.data.d7t3=subset(small.lob,deploy=="7"&trap=="3")
lines(video.data.d7t3$elapse.time, video.data.d7t3$cumsum+vertjitter, type="l", lwd=2.5, col="dodgerblue4")

###deploy 8
xrange4=range(0:46800)
yrange4=range(small.lob$cumsum)
plot(xrange4,yrange4,type="n",xlab="",ylab="",xaxt='n')
axis(1,at=c(0,3600, 7200, 10800, 14400, 18000, 21600, 25200, 28800, 32400, 36000,39600,43200,46800),labels=c(0:13))
vertjitter=sample(c(-.2, -.1, 0, 0.1, 0.2), size=1)

video.data.d8t1=subset(small.lob,deploy=="8"&trap=="1")
lines(video.data.d8t1$elapse.time, video.data.d8t1$cumsum+vertjitter, type="l", lwd=2.5, col="chartreuse4")
video.data.d8t2=subset(small.lob,deploy=="8"&trap=="2")
lines(video.data.d8t2$elapse.time, video.data.d8t2$cumsum+vertjitter, type="l", lwd=2.5, col="darkred")
video.data.d8t3=subset(small.lob,deploy=="8"&trap=="3")
lines(video.data.d8t3$elapse.time, video.data.d8t3$cumsum+vertjitter, type="l", lwd=2.5, col="dodgerblue4")

###deploy 9
xrange4=range(0:46800)
yrange4=range(small.lob$cumsum)
plot(xrange4,yrange4,type="n",xlab="",ylab="",xaxt='n')
axis(1,at=c(0,3600, 7200, 10800, 14400, 18000, 21600, 25200, 28800, 32400, 36000,39600,43200,46800),labels=c(0:13))
vertjitter=sample(c(-.2, -.1, 0, 0.1, 0.2), size=1)

video.data.d9t1=subset(small.lob,deploy=="9"&trap=="1")
lines(video.data.d9t1$elapse.time, video.data.d9t1$cumsum+vertjitter, type="l", lwd=2.5, col="chartreuse4")
video.data.d9t2=subset(small.lob,deploy=="9"&trap=="2")
lines(video.data.d9t2$elapse.time, video.data.d9t2$cumsum+vertjitter, type="l", lwd=2.5, col="darkred")
video.data.d9t3=subset(small.lob,deploy=="9"&trap=="3")
lines(video.data.d9t3$elapse.time, video.data.d9t3$cumsum+vertjitter, type="l", lwd=2.5, col="dodgerblue4")

###deploy 10
xrange4=range(0:46800)
yrange4=range(small.lob$cumsum)
plot(xrange4,yrange4,type="n",xlab="",ylab="",xaxt='n')
axis(1,at=c(0,3600, 7200, 10800, 14400, 18000, 21600, 25200, 28800, 32400, 36000,39600,43200,46800),labels=c(0:13))
vertjitter=sample(c(-.2, -.1, 0, 0.1, 0.2), size=1)

video.data.d10t1=subset(small.lob,deploy=="10"&trap=="1")
lines(video.data.d10t1$elapse.time, video.data.d10t1$cumsum+vertjitter, type="l", lwd=2.5, col="chartreuse4")
video.data.d10t2=subset(small.lob,deploy=="10"&trap=="2")
lines(video.data.d10t2$elapse.time, video.data.d10t2$cumsum+vertjitter, type="l", lwd=2.5, col="darkred")
video.data.d10t3=subset(small.lob,deploy=="10"&trap=="3")
lines(video.data.d10t3$elapse.time, video.data.d10t3$cumsum+vertjitter, type="l", lwd=2.5, col="dodgerblue4")

###deploy 11
xrange4=range(0:46800)
yrange4=range(small.lob$cumsum)
plot(xrange4,yrange4,type="n",xlab="",ylab="",xaxt='n')
axis(1,at=c(0,3600, 7200, 10800, 14400, 18000, 21600, 25200, 28800, 32400, 36000,39600,43200,46800),labels=c(0:13))
vertjitter=sample(c(-.2, -.1, 0, 0.1, 0.2), size=1)

video.data.d11t1=subset(small.lob,deploy=="11"&trap=="1")
lines(video.data.d11t1$elapse.time, video.data.d11t1$cumsum+vertjitter, type="l", lwd=2.5, col="chartreuse4")
video.data.d11t2=subset(small.lob,deploy=="11"&trap=="2")
lines(video.data.d11t2$elapse.time, video.data.d11t2$cumsum+vertjitter, type="l", lwd=2.5, col="darkred")
video.data.d11t3=subset(small.lob,deploy=="11"&trap=="3")
lines(video.data.d11t3$elapse.time, video.data.d11t3$cumsum+vertjitter, type="l", lwd=2.5, col="dodgerblue4")

###deploy 12
xrange4=range(0:46800)
yrange4=range(small.lob$cumsum)
plot(xrange4,yrange4,type="n",xlab="",ylab="",xaxt='n')
axis(1,at=c(0,3600, 7200, 10800, 14400, 18000, 21600, 25200, 28800, 32400, 36000,39600,43200,46800),labels=c(0:13))
vertjitter=sample(c(-.2, -.1, 0, 0.1, 0.2), size=1)

video.data.d12t1=subset(small.lob,deploy=="12"&trap=="1")
lines(video.data.d12t1$elapse.time, video.data.d12t1$cumsum+vertjitter, type="l", lwd=2.5, col="chartreuse4")
video.data.d12t2=subset(small.lob,deploy=="12"&trap=="2")
lines(video.data.d12t2$elapse.time, video.data.d12t2$cumsum+vertjitter, type="l", lwd=2.5, col="darkred")
video.data.d12t3=subset(small.lob,deploy=="12"&trap=="3")
lines(video.data.d12t3$elapse.time, video.data.d12t3$cumsum+vertjitter, type="l", lwd=2.5, col="dodgerblue4")


###deploy 13
xrange4=range(0:46800)
yrange4=range(small.lob$cumsum)
plot(xrange4,yrange4,type="n",xlab="",ylab="",xaxt='n')
axis(1,at=c(0,3600, 7200, 10800, 14400, 18000, 21600, 25200, 28800, 32400, 36000,39600,43200,46800),labels=c(0:13))
vertjitter=sample(c(-.2, -.1, 0, 0.1, 0.2), size=1)

video.data.d13t1=subset(small.lob,deploy=="13"&trap=="1")
lines(video.data.d13t1$elapse.time, video.data.d13t1$cumsum+vertjitter, type="l", lwd=2.5, col="chartreuse4")
video.data.d13t2=subset(small.lob,deploy=="13"&trap=="2")
lines(video.data.d13t2$elapse.time, video.data.d13t2$cumsum+vertjitter, type="l", lwd=2.5, col="darkred")
video.data.d13t3=subset(small.lob,deploy=="13"&trap=="3")
lines(video.data.d13t3$elapse.time, video.data.d13t3$cumsum+vertjitter, type="l", lwd=2.5, col="dodgerblue4")

###deploy 14
xrange4=range(0:46800)
yrange4=range(small.lob$cumsum)
plot(xrange4,yrange4,type="n",xlab="",ylab="",xaxt='n')
axis(1,at=c(0,3600, 7200, 10800, 14400, 18000, 21600, 25200, 28800, 32400, 36000,39600,43200,46800),labels=c(0:13))
vertjitter=sample(c(-.2, -.1, 0, 0.1, 0.2), size=1)

video.data.d14t1=subset(small.lob,deploy=="14"&trap=="1")
lines(video.data.d14t1$elapse.time, video.data.d14t1$cumsum+vertjitter, type="l", lwd=2.5, col="chartreuse4")
video.data.d14t2=subset(small.lob,deploy=="14"&trap=="2")
lines(video.data.d14t2$elapse.time, video.data.d14t2$cumsum+vertjitter, type="l", lwd=2.5, col="darkred")
video.data.d14t3=subset(small.lob,deploy=="14"&trap=="3")
lines(video.data.d14t3$elapse.time, video.data.d14t3$cumsum+vertjitter, type="l", lwd=2.5, col="dodgerblue4")

###deploy 15
xrange4=range(0:46800)
yrange4=range(small.lob$cumsum)
plot(xrange4,yrange4,type="n",xlab="",ylab="",xaxt='n')
axis(1,at=c(0,3600, 7200, 10800, 14400, 18000, 21600, 25200, 28800, 32400, 36000,39600,43200,46800),labels=c(0:13))
vertjitter=sample(c(-.2, -.1, 0, 0.1, 0.2), size=1)

video.data.d15t1=subset(small.lob,deploy=="15"&trap=="1")
lines(video.data.d15t1$elapse.time, video.data.d15t1$cumsum+vertjitter, type="l", lwd=2.5, col="chartreuse4")
video.data.d15t2=subset(small.lob,deploy=="15"&trap=="2")
lines(video.data.d15t2$elapse.time, video.data.d15t2$cumsum+vertjitter, type="l", lwd=2.5, col="darkred")
video.data.d15t3=subset(small.lob,deploy=="15"&trap=="3")
lines(video.data.d15t3$elapse.time, video.data.d15t3$cumsum+vertjitter, type="l", lwd=2.5, col="dodgerblue4")


###deploy 16
xrange4=range(0:46800)
yrange4=range(small.lob$cumsum)
plot(xrange4,yrange4,type="n",xlab="",ylab="",xaxt='n')
axis(1,at=c(0,3600, 7200, 10800, 14400, 18000, 21600, 25200, 28800, 32400, 36000,39600,43200,46800),labels=c(0:13))
vertjitter=sample(c(-.2, -.1, 0, 0.1, 0.2), size=1)

video.data.d16t1=subset(small.lob,deploy=="16"&trap=="1")
lines(video.data.d16t1$elapse.time, video.data.d16t1$cumsum+vertjitter, type="l", lwd=2.5, col="chartreuse4")
video.data.d16t2=subset(small.lob,deploy=="16"&trap=="2")
lines(video.data.d16t2$elapse.time, video.data.d16t2$cumsum+vertjitter, type="l", lwd=2.5, col="darkred")
video.data.d16t3=subset(small.lob,deploy=="16"&trap=="3")
lines(video.data.d16t3$elapse.time, video.data.d16t3$cumsum+vertjitter, type="l", lwd=2.5, col="dodgerblue4")

###deploy 17
xrange4=range(0:46800)
yrange4=range(small.lob$cumsum)
plot(xrange4,yrange4,type="n",xlab="",ylab="",xaxt='n')
axis(1,at=c(0,3600, 7200, 10800, 14400, 18000, 21600, 25200, 28800, 32400, 36000,39600,43200,46800),labels=c(0:13))
vertjitter=sample(c(-.2, -.1, 0, 0.1, 0.2), size=1)

video.data.d17t1=subset(small.lob,deploy=="17"&trap=="1")
lines(video.data.d17t1$elapse.time, video.data.d17t1$cumsum+vertjitter, type="l", lwd=2.5, col="chartreuse4")
video.data.d17t2=subset(small.lob,deploy=="17"&trap=="2")
lines(video.data.d17t2$elapse.time, video.data.d17t2$cumsum+vertjitter, type="l", lwd=2.5, col="darkred")
video.data.d17t3=subset(small.lob,deploy=="17"&trap=="3")
lines(video.data.d17t3$elapse.time, video.data.d17t3$cumsum+vertjitter, type="l", lwd=2.5, col="dodgerblue4")
