# Supplementary material for: A field-based investigation of behavioural interactions between invasive green crab (Carcinus maenas), rock crab (Cancer irroratus), and American lobster (Homarus americanus) in southern Newfoundland
Source: PeerJ. 2020 Feb 12;8:e8444. doi: 10.7717/peerj.8444 (PMC7023827; doi:10.7717/peerj.8444)
Supplement: Supplemental Information 4 [file peerj-08-8444-s013.xlsx]

## Sheet: model data 2017
Date	Deployment #	Trap #	avg lob size	camera	Dive_set	amb.lob	amb.GC	amb.rc	Lob catch	GC catch	soak time	lobster catch rate (lob/min)	eelgrass
2016-07-04	1	3	81	Y					1	0	1035	0.000966184
2016-07-04	1	2	78.67	Y					3	0	1056	0.00284091
2016-07-04	1	1	79.5	Y					2	0	1071	0.00186741
2016-07-04	1	5	79.75	N					4	0	1077	0.00371402
2016-07-04	1	4	80	N					1	0	1085	0.000921659
2016-07-05	2	3	84	Y	A	5	0	0	1	0	1438	0.00069541	N
2016-07-05	2	2	80.5	Y	A	5	0	0	4	0	1436	0.00278552	N
2016-07-05	2	1	81.75	Y	A	13	0	0	4	0	1425	0.00280702	N
2016-07-05	2	5	76.5	N					2	0	1457	0.00137268
2016-07-05	2	4	83	N					1	0	1465	0.000682594
2016-07-06	3	3	75.5	Y	B	20	1	5	2	0	1372	0.00145773	Y
2016-07-06	3	2	80.5	Y	B	18	0	5	2	0	1385	0.00144404	Y
2016-07-06	3	1	77.33	Y	B	6	8	1	3	0	1386	0.0021645	Y
2016-07-06	3	4	75.5	N					2	0	1433	0.00139567
2016-07-06	3	5	75.75	N					2	0	1432	0.00139665
2016-07-07	4	2	79	Y	C	39	0	3	7	0	1365	0.00512821	Y
2016-07-07	4	3	77.5	Y	C	50	0	9	4	0	1365	0.0029304	Y
2016-07-07	4	1	77.85	Y	C	48	0	5	7	0	1365	0.00512821	Y
2016-07-07	4	5	79.25	N					8	0	1383	0.00578453
2016-07-07	4	4	80	N					2	0	1383	0.00144613
2016-07-18	5	4	87	N					1	0	1595	0.000626959
2016-07-18	5	2	85	Y					1	0	1575	0.000634921
2016-07-18	5	5	NA	N					0	5	1584	0
2016-07-18	5	1	NA	Y					0	0	1583	0
2016-07-18	5	3	NA	Y					0	0	1575	0
2016-07-19	6	1	NA	Y					0	1	920	0
2016-07-19	6	4	87	N					1	0	965	0.00103627
2016-07-19	6	3	95	Y					1	0	1017	0.000983284
2016-07-19	6	2	NA	Y					0	0	952	0
2016-07-19	6	5	NA	N					0	0	910	0
2016-08-08	7	1	NA	Y					0	0	1106	0
2016-08-08	7	2	82.5	Y					3	0	1063	0.0028222
2016-08-08	7	3	77.27	Y					11	0	1092	0.0100733
2016-08-08	7	4	80.75	N					4	0	1114	0.00359066
2016-08-08	7	5	77.62	N					8	0	1116	0.00716846
2016-08-09	8	3	82.86	Y	D	14	0	0	7	0	1422	0.00492264	Y
2016-08-09	8	2	84.67	Y	D	21	0	0	3	0	1452	0.00206612	Y
2016-08-09	8	1	80	Y	D	7	0	1	4	0	1442	0.00277393	N
2016-08-09	8	4	80	N					2	0	1446	0.00138313
2016-08-09	8	5	80.1	N					6	0	1452	0.00413223
2016-08-10	9	1	77.25	Y	E	36	0	3	4	0	1385	0.00288809	Y
2016-08-10	9	2	78	Y	E	16	0	0	3	0	1427	0.00210231	Y
2016-08-10	9	3	76.5	Y	E	14	0	1	2	0	1465	0.00136519	Y
2016-08-10	9	5	76	N					1	0	1423	0.000702741
2016-08-10	9	4	80.67	N					3	0	1427	0.00210231
2016-08-11	10	3	77.85	Y	F	16	0	3	7	0	1346	0.00520059	Y
2016-08-11	10	2	80	Y	F	26	0	0	5	0	1363	0.00366838	Y
2016-08-11	10	1	82.57	Y	F	25	0	1	7	0	1382	0.00506512	Y
2016-08-11	10	5	74	N					2	0	1373	0.00145666
2016-08-11	10	4	83	N					1	0	1369	0.00073046
2016-08-22	11	3	76.8	Y					5	0	1060	0.00471698
2016-08-22	11	2	81.33	Y					3	0	1059	0.00283286
2016-08-22	11	1	80	Y					6	0	1059	0.00566572
2016-08-22	11	5	82.71	N					7	0	1098	0.00637523
2016-08-22	11	4	82.6	N					5	0	1102	0.0045372
2016-08-23	12	3	74.75	Y	G	33	0	3	10	0	1402	0.00713267	N
2016-08-23	12	2	85	Y	G	26	0	0	1	0	1415	0.000706714	Y
2016-08-23	12	1	78	Y	G	20	0	1	5	0	1448	0.00345304	Y
2016-08-23	12	4	79	N					1	0	1450	0.000689655
2016-08-23	12	5	82.71	N					7	0	1448	0.00483425
2016-08-24	13	1	77	Y	H	29	0	3	2	0	1384	0.00144509	N
2016-08-24	13	2	84	Y	H	32	0	0	3	0	1433	0.00209351	N
2016-08-24	13	3	84	Y	H	24	0	1	7	0	1471	0.00475867	N
2016-08-24	13	5	80.1	N					18	0	1442	0.0124827
2016-08-24	13	4	71.75	N					4	0	1450	0.00275862
2016-08-25	14	1	86.38	Y	I	15	0	2	4	0	1398	0.00286123	Y
2016-08-25	14	2	81	Y	I	17	0	1	1	0	1386	0.000721501	N
2016-08-25	14	3	83.42	Y	I	17	0	0	6	0	1371	0.00437637	N
2016-08-25	14	4	81.67	N					3	0	1359	0.00220751
2016-08-25	14	5	82.17	N					6	0	1366	0.00439239
2016-09-06	15	1	79	Y					4	0	1005	0.0039801
2016-09-06	15	2	80.17	Y					6	0	1022	0.00587084
2016-09-06	15	3	79.2	Y					5	0	1044	0.00478927
2016-09-06	15	4	84.5	N					4	0	1062	0.00376648
2016-09-06	15	5	82.75	N					8	0	1061	0.00754006
2016-09-07	16	1	81.6	Y	J	22	0	0	5	0	1449	0.00345066	Y
2016-09-07	16	2	84.67	Y	J	18	0	1	3	0	1445	0.00207612	Y
2016-09-07	16	3	83	Y	J	24	0	0	6	0	1393	0.00430725	N
2016-09-07	16	4	85.8	N					5	0	1448	0.00345304
2016-09-07	16	5	82.4	N					5	0	1448	0.00345304
2016-09-08	17	1	79.67	Y	K	12	0	2	3	0	1369	0.00219138	Y
2016-09-08	17	2	83.4	Y	K	21	0	3	5	0	1365	0.003663	Y
2016-09-08	17	3	81.86	Y	K	36	0	2	7	0	1410	0.00496454	Y
2016-09-08	17	4	85	N					5	0	1377	0.00363108
2016-09-08	17	5	78.5	N					2	0	1386	0.001443
